# Supplementary material for: Cell layer–specific expression of the homeotic MADS-box transcription factor PhDEF contributes to modular petal morphogenesis in petunia
Source: Plant Cell. 2023 Oct 6;36(2):324–45. doi: 10.1093/plcell/koad258 (PMC10827313; doi:10.1093/plcell/koad258)
Supplement: koad258_Supplementary_Data [file koad258_supplementary_data.zip]

Archive with 6 entries (6 files):
- Author_Revisions_Checklist.pdf
- tpc.23.00287Supplemental Dataset S1.xlsx
- tpc.23.00287Supplemental Dataset S2.xlsx
- tpc.23.00287Supplemental Dataset S3.xlsx
- tpc.23.00287Supplemental Figures and Tables.pdf
- tpc23.00287Peer Review Report.pdf
