# Supplementary material for: Cell layer–specific expression of the homeotic MADS-box transcription factor PhDEF contributes to modular petal morphogenesis in petunia
Source: Plant Cell. 2023 Oct 6;36(2):324–45. doi: 10.1093/plcell/koad258 (PMC10827313; doi:10.1093/plcell/koad258)
Supplement: koad258_Supplementary_Data [file koad258_supplementary_data.zip › tpc.23.00287Supplemental Dataset S1.xlsx]

## Sheet: Legend
Supplemental Data. Chopy M. et al. (2023). Role of cell layers in petal development. Plant Cell.

## Sheet: DE genes star-wt-stage 4
Supplemental Data. Chopy M. et al. (2023). Role of cell layers in petal development. Plant Cell.
star/wt – stage 4 (902 genes)	baseMean	log2FC	lfcSE	padj	Annotation	Manual Annotation
Peaxi162Scf00268g01427	79.646417866255	-9.86361893516639	1.18961496291933	8.29420339052414e-14	Unknown protein
Peaxi162Scf00620g00218	41.1621331967438	-8.41789555199439	1.20409253378093	6.93104441562298e-10	Unknown protein
Peaxi162Scf00951g00019	60.3811688036629	-8.17874432129215	1.03559503909859	1.70856319701162e-12	Unknown protein
Peaxi162Scf01310g10029	18.5397474969491	-7.82089993517032	1.20325758490304	1.30580012895195e-08	N/D
Peaxi162Scf00173g00514	44.0748292307166	-6.65123363519885	0.69968486163017	2.75284400156298e-18	Unknown protein
Peaxi162Scf00842g00011	6.02459621003959	-6.46351101052824	1.2445685208912	1.18368594044205e-05	Unknown protein
Peaxi162Scf00724g00210	4.5149420968239	-6.30509738054405	1.45138950164462	0.00037867734359037	conserved hypothetical protein
Peaxi162Scf00366g00532	4.39538899921194	-6.24488796414182	1.51057820369168	0.000812643096419661	Replication factor C subunit 5
Peaxi162Scf00013g00518	29.2287392325986	-6.10589670600122	0.865705826465088	4.74596485036603e-10	Chaperone protein ClpB
Peaxi162Scf00222g00001	118.659670702365	-5.72832172164671	0.439917497917245	3.42906935506904e-35	Unknown protein
Peaxi162Scf00459g00005	4.90266024508276	-5.34063013680775	1.42853042694096	0.00293743787202584
Peaxi162Scf00390g00720	3.51721653121851	-5.22674116198387	1.42165453019106	0.00354321556203006
Peaxi162Scf00218g00096	9277.16977974913	-5.21073035113608	0.311540400852753	4.73545491840357e-59	O-acyltransferase (WSD1-like) family protein
Peaxi162Scf00071g00830	3078.21576615144	-4.83754654810991	0.264036029532222	6.19514682818052e-71	3-hydroxyisobutyryl-coenzyme A hydrolase, putative, expressed
Peaxi162Scf00102g00628	25.9330851614529	-4.74133575123735	1.22867362337816	0.00202149195979853	Protein NRT1/ PTR FAMILY 7.3
Peaxi162Scf00833g00048	30.709143008479	-4.6179841992349	0.690251012746245	4.30698444124102e-09	Unknown protein
Peaxi162Scf00102g00085	42.7620511827759	-4.57737612547522	1.2831211277022	0.00491579671706597	Bifunctional inhibitor/lipid-transfer protein/seed storage 2S albumin superfamily protein
Peaxi162Scf00637g00114	6.21106085929661	-4.31512630500774	1.16274404963688	0.00320847156659045	polyamine oxidase 4
Peaxi162Scf00304g00126	732.601074307607	-4.07688602458218	0.612645418362072	5.22244838097388e-09	UDP-Glycosyltransferase superfamily protein
Peaxi162Scf00049g02410	1751.01875295079	-4.07637717190117	0.485073236855689	3.56545737279903e-14	3-ketoacyl-CoA synthase 2
Peaxi162Scf00064g00912	157.091478568546	-4.04784878890692	0.358616782645621	3.7426153722397e-26	UDP-Glycosyltransferase superfamily protein
Peaxi162Scf00129g00143	541.095735709651	-4.03797322835147	0.611999985266852	7.02135013104768e-09	UDP-Glycosyltransferase superfamily protein
Peaxi162Scf00993g00038	15.9115296196235	-4.02402422896258	0.728696933795501	2.54074447847132e-06	LOB domain-containing protein 10
Peaxi162Scf00038g00011	49.8607864147805	-3.93579651842183	0.656124706726025	2.17929164411901e-07	Pectinacetylesterase family protein
Peaxi162Scf00496g00813	25.9115326130113	-3.52221184859485	0.423100464420769	6.71112267102321e-14
Peaxi162Scf00767g00210	7.68268822338568	-3.4871111673189	0.899589634924138	0.00191261672455676	cytochrome P450, family 78 subfamily A, polypeptide 6
Peaxi162Scf00128g01760	15.2337678047793	-3.46582806937737	1.02641309296059	0.00857052665619064	Humj1 family protein
Peaxi162Scf00403g00111	42.8082209301286	-3.45278286335606	0.511017612195513	2.88064044005518e-09	Nse4, component of Smc5/6 DNA repair complex
Peaxi162Scf00179g00121c	40.6122670280024	-3.42752718996754	0.753792442588239	0.000170931229456954
Peaxi162Scf01132g00342	119.263986230406	-3.41353652403899	0.46109216290398	4.84835220517171e-11	gamma interferon responsive lysosomal thiol (GILT) reductase family protein
Peaxi162Scf01016g00111	243.2736260243	-3.31370336599135	0.195585366088474	1.62096251466455e-60	Unknown protein
Peaxi162Scf00011g00193	33.1323425552278	-3.28037144817447	0.83823335772736	0.00169621387380916	Protein NRT1/ PTR FAMILY 4.3
Peaxi162Scf00349g00058	13.3734375033641	-3.27343002532091	0.624900662726318	9.60987950146553e-06
Peaxi162Scf00118g00310	907.370564996197	-3.27249549650824	0.384481271081027	1.59159354376526e-14	anthocyanin 2	Anthocyanin-TF-MYB DNA-binding superfamily protein-Petunia AN2
Peaxi162Scf00179g00121b	101.871846067707	-3.22033973842367	0.666501005853327	5.72316721128918e-05
Peaxi162Scf00011g00367	10.0815123221402	-3.18946363903888	0.8149280549711	0.0016950842012871	Unknown protein
Peaxi162Scf00016g01036	8.84486173375438	-3.17832579899111	0.901117548003411	0.00554192251316538	MATE efflux family protein
Peaxi162Scf00451g00071	50.3577864016692	-3.06959142528887	0.913184838292405	0.00898654573932843	Calcium-binding EF-hand family protein
Peaxi162Scf00179g00121a	40.8115419268667	-3.04918782175982	0.727340672813165	0.000662639713718312
Peaxi162Scf00515g00431	14.783088184615	-2.99888540058687	0.784287400338267	0.00225581715891617	Sulfite exporter TauE/SafE family protein
Peaxi162Scf00647g00518	74.6839600476086	-2.97869197411906	0.749091388660059	0.00138799227576423	Bidirectional sugar transporter N3
Peaxi162Scf00235g00085	539.72188752798	-2.95999036686059	0.683364125135988	0.000394910956965662	Unknown protein
Peaxi162Scf00314g00234	44.8400889871877	-2.90969906862159	0.553849373616305	8.96535137080181e-06	beta glucosidase 40
Peaxi162Scf00437g00065	8.05096140706609	-2.90264351214412	0.784273508366057	0.00330888701440488	alpha/beta-Hydrolases superfamily protein
Peaxi162Scf00326g00711	65.1277563552563	-2.81928495009391	0.5408445297757	1.08606853342244e-05	Leucine-rich repeat receptor-like protein kinase family protein
Peaxi162Scf00379g00079	67.3395851834675	-2.81363250938464	0.514656090732834	3.34812263584286e-06	alpha/beta-Hydrolases superfamily protein
Peaxi162Scf00074g00434	42.663209609694	-2.80802780457141	0.756375960541568	0.00319633156553108	Bidirectional sugar transporter SWEET4
Peaxi162Scf00159g00156	30.6228939378953	-2.79018319961164	0.674196492522455	0.000801375233407583	orf
Peaxi162Scf00081g02413	469.355426621476	-2.78874846700429	0.662102070431521	0.000620053291306126	nucleobase-ascorbate transporter 7
Peaxi162Scf00530g00817	9.25307484233591	-2.76674735511206	0.765694027010063	0.00427013336673643	alpha/beta-Hydrolases superfamily protein
Peaxi162Scf01132g00140	19.2783085639231	-2.72697764343613	0.66054140160767	0.000828124592582344	alpha/beta-Hydrolases superfamily protein
Peaxi162Scf00066g01220	27.5567615650381	-2.68621161486515	0.429981769628151	5.46415346380275e-08	F-box/RNI-like superfamily protein
Peaxi162Scf01161g00121	138.287034382361	-2.653791692956	0.577871702638609	0.00014590952569368	AP2-like ethylene-responsive transcription factor
Peaxi162Scf00620g00235	722.763627576577	-2.628235958937	0.396255936268204	5.96045182353894e-09	Cell cycle regulated microtubule associated protein
Peaxi162Scf00072g01012	349.364476177026	-2.52647908407691	0.507464613102775	3.09584165751845e-05
Peaxi162Scf00009g00047	21.167613246667	-2.49470480238248	0.585618399926356	0.000515564338083716	NAD(P)-binding Rossmann-fold superfamily protein
Peaxi162Scf00347g00819	55.4038744280228	-2.44457773720507	0.287947490239408	1.84346676476186e-14
Peaxi162Scf01201g00008	9.06894200171334	-2.42797848132506	0.533259281911445	0.000166755223592296	Histone H2B.1
Peaxi162Scf00409g00219	78.9815265904293	-2.38819769523614	0.48891887946135	4.60848305288994e-05	LisH dimerization motif,WD40/YVTN repeat-like-containing domain isoform 2
Peaxi162Scf00463g00134	38.2161574457669	-2.35462087353099	0.316243765590903	3.57726800943554e-11	AP2/B3-like transcriptional factor family protein, putative
Peaxi162Scf00393g00107	24.8901590170818	-2.34386523631181	0.577835133088608	0.00105898824835184	proline rich protein
Peaxi162Scf00087g01610	11.7111910109484	-2.30687942465514	0.620059103984027	0.00311272193020003	cytochrome P450, family 78 subfamily A, polypeptide 6
Peaxi162Scf00922g00016	18.8844305837146	-2.29830707289024	0.684732084497031	0.00911430933387071	Hydroxyproline-rich glycoprotein family protein
Peaxi162Scf16922g00001	13.1109004824685	-2.29599971986521	0.543670410103201	0.000595301573994983	Unknown protein
Peaxi162Scf01039g00242	9.1332760267394	-2.2731303089327	0.59753120359544	0.00238953659746881	Protein kinase family protein
Peaxi162Scf00744g00222	15.0435360886194	-2.24109754443005	0.420710521190703	6.52072147724443e-06	Unknown protein
Peaxi162Scf00092g00025	29.6454368886866	-2.19252338456031	0.611287126179541	0.00463101656929716	homocysteine S-methyltransferase 3
Peaxi162Scf00828g00413	17.8502224864622	-2.14886405634924	0.616580247662298	0.00628761435292772	disease resistance protein (TIR-NBS-LRR class), putative
Peaxi162Scf01243g00018	44.2029531920672	-2.1446055814532	0.476145572496054	0.00020140777904426	PLATZ transcription factor family protein
Peaxi162Scf00023g00102	6.24653901464889	-2.12613270814246	0.551147372475988	0.00202545155574318	Plant invertase/pectin methylesterase inhibitor superfamily protein
Peaxi162Scf00017g00246	29.890008373481	-2.10225548894679	0.56836829302204	0.0033321430974623	Calmodulin-binding protein
Peaxi162Scf00986g00225	68.5690909733346	-2.09678519824423	0.542214068242193	0.00196592557775568	Domain of unknown function (DUF966)
Peaxi162Scf00770g00046	25.7059076892459	-2.07717441254953	0.47411026823024	0.000328504282647914	GDSL esterase/lipase
Peaxi162Scf00711g00210	77.9569479684281	-2.05569322665598	0.582434238424737	0.00550512358841948	Protein kinase superfamily protein
Peaxi162Scf00431g00076	10.3576715339884	-2.03536823359	0.519995129506267	0.00169363799717968	RING/U-box superfamily protein
Peaxi162Scf00705g00018	38.7679576936831	-2.02449954172805	0.448509637529057	0.000193951675284316	ARM repeat superfamily protein
Peaxi162Scf00000g00708	230.907894930766	-2.02388880999192	0.275536553294004	7.13569223981659e-11	Leucine-rich repeat transmembrane protein kinase
Peaxi162Scf01445g00129	12.640760709282	-2.01185336589891	0.394316231474921	1.78682809196407e-05	RAD3-like DNA-binding helicase protein
Peaxi162Scf00544g00513	343.631435723658	-1.99263871230591	0.464647409067623	0.000466258945449176	Alcohol-forming fatty acyl-CoA reductase
Peaxi162Scf00382g00826	7.59890928777548	-1.98842264181249	0.571566727066147	0.00637508615466132	C2H2 and C2HC zinc fingers superfamily protein
Peaxi162Scf00201g00414	70.0640229777703	-1.97768062127516	0.42117994371401	9.75661255598477e-05	cytochrome P450, family 78 subfamily A, polypeptide 10
Peaxi162Scf01265g00022	13.9320855464806	-1.97548925415377	0.552205487917975	0.00476002953504687	Protein of unknown function (DUF640)
Peaxi162Scf00782g00007	68.7358843754328	-1.96717407101599	0.369104237514222	6.45751016045813e-06	DNA repair protein RAD5
Peaxi162Scf00344g00172	7.06580165385698	-1.94743660848979	0.578137683514012	0.00879184514453451	Unknown protein
Peaxi162Scf00207g00637	44.3844038415378	-1.94561007749614	0.37139038721045	9.60987950146553e-06	Ubiquitin-like superfamily protein
Peaxi162Scf00071g00649	30.2718288222554	-1.93503909282817	0.523564030907404	0.00335824535093481	Linoleate 9S-lipoxygenase 6
Peaxi162Scf01184g00146	73.4274059823221	-1.93128250242282	0.35301521480677	3.28784520040975e-06	2-oxoisovalerate dehydrogenase subunit alpha 1 mitochondrial
Peaxi162Scf00565g00015	27.9162772407559	-1.92470461685252	0.3323199512654	6.67827457330029e-07	MATE efflux family protein
Peaxi162Scf00683g00034	73.3188819504725	-1.92356439231182	0.427726593592272	0.000206385111905742	Calmodulin binding protein-like
Peaxi162Scf00079g00214	31.8010092622974	-1.91045295675734	0.387891076196766	3.86160570686358e-05	Histone superfamily protein
Peaxi162Scf01052g00322	124.559750568265	-1.90286545188652	0.249426154665636	1.06395023839251e-11	PIB17 secret agent protein, partial
Peaxi162Scf00404g00032	288.532633962073	-1.90257791872318	0.274119986565892	9.53659668994276e-10	Glutaredoxin family protein
Peaxi162Scf00276g00412	137.413661623042	-1.89375937455055	0.228995911279627	9.62301296142437e-14	myb domain protein 3r-4
Peaxi162Scf00114g00044	190.360261068415	-1.89103239871414	0.387883945446794	4.80237875432005e-05	Histone H2B.10
Peaxi162Scf00131g10121	64.778034351811	-1.88658965683371	0.364749374840441	1.30192137839942e-05	N/D
Peaxi162Scf00132g00085	163.437787730381	-1.88417446684819	0.470232665724747	0.00124833307050563	18.2 kDa class I heat shock protein
Peaxi162Scf00060g00003	46.0432087650303	-1.86911316569034	0.355328789984485	8.76587706991798e-06	Histone superfamily protein
Peaxi162Scf00979g00022	41.3265998949192	-1.86816332850901	0.349267099830707	5.91266654799972e-06	AT-hook DNA-binding protein
Peaxi162Scf00362g10019	32.7396998672598	-1.85860348439305	0.376119580557204	3.61394230825573e-05	N/D
Peaxi162Scf00232g10022	41.4546392218273	-1.83564519080319	0.356247485494845	1.41672263905835e-05	N/D
Peaxi162Scf00223g01516	7.04602996452609	-1.83477593367592	0.515291543717668	0.00501332163012656	Transcriptional corepressor LEUNIG
Peaxi162Scf00073g00235	66.0619497664924	-1.83384255645501	0.407470286108825	0.000203961326506155	C2 and GRAM domain-containing protein
Peaxi162Scf00745g00859	87.7743286671254	-1.8329251679238	0.39980972927277	0.000149936293817138	Serine/threonine-protein kinase 36
Peaxi162Scf00801g00221	140.053928953015	-1.83197182824228	0.547812154246322	0.00946584767088615	Unknown protein
Peaxi162Scf00360g00916	20.7757847714814	-1.82186275231106	0.353254987288237	1.38900831610873e-05	Unknown protein
Peaxi162Scf00452g00614	25.8830354025586	-1.81348368749699	0.458281439228046	0.00148102303454922	Unknown protein
Peaxi162Scf00258g00220	39.0718836961512	-1.81123628729151	0.330592499700882	3.16460090210038e-06	uv-b-insensitive 4
Peaxi162Scf00777g00521	540.443145487437	-1.80716967213056	0.282943553201402	2.42671529483569e-08	myb domain protein 94
Peaxi162Scf00565g00827	67.3099511815478	-1.80697480672315	0.354908347397118	1.87768287720155e-05	Unknown protein
Peaxi162Scf00322g00416	37.1297417647846	-1.80683812766343	0.425897974305687	0.000551293527330315	Unknown protein
Peaxi162Scf00474g00525	59.4237536097464	-1.80616047279719	0.347647897447002	1.1740689900104e-05	ARM repeat superfamily protein
Peaxi162Scf00327g00048	83.4071965619246	-1.78312808699838	0.426724388475061	0.000693799968987533	IQ-domain 6
Peaxi162Scf01226g00004	25.3139757148227	-1.78185369721155	0.456792819946471	0.00176656469477037	Disease resistance protein (CC-NBS-LRR class) family
Peaxi162Scf00913g00322	806.733266686722	-1.7794301289768	0.317868490322966	1.8060202417553e-06	cinnamyl alcohol dehydrogenase 9
Peaxi162Scf00118g01929	68.5076363587642	-1.77443940861718	0.336875932900817	8.50341965839185e-06	Condensin-2 complex subunit G2
Peaxi162Scf00836g00036	268.698988655955	-1.77103662712325	0.3202787865305	2.46032478637223e-06	Histone superfamily protein
Peaxi162Scf00373g00084	21.7415667366932	-1.76900944765299	0.469623068411716	0.00269915590175042	Unknown protein
Peaxi162Scf00297g00082	15.5805535877778	-1.76354822004588	0.483830722361717	0.00387189572859107	RING/U-box superfamily protein
Peaxi162Scf01210g00002	64.8457961591291	-1.75414242538785	0.503020690761159	0.00625607713436371	anthocyanin 4	Anthocyanin-TF-MYB DNA-binding superfamily protein-Petunia MYBb/DEEP PURPLE (DPL)
Peaxi162Scf00984g00255	143.609400885282	-1.7477571338897	0.286940260621333	1.3201936879834e-07	Argonaute family protein
Peaxi162Scf00357g00116	79.4433944112791	-1.73674930597995	0.330250135470163	8.78211067849224e-06	Serine/threonine-protein kinase haspin
Peaxi162Scf00037g00927	4644.21764197367	-1.73453476663619	0.285875776543763	1.48982179978548e-07	histone H2A 6
Peaxi162Scf00207g00135	35.141683854543	-1.73283117354476	0.360327568559416	6.22255990465968e-05	nudix hydrolase homolog 17
Peaxi162Scf01623g00012	25.7260502172391	-1.73279744507615	0.295830803508192	4.77466209587111e-07	Aurora kinase A-A
Peaxi162Scf00185g00115	264.020436443904	-1.73234998342684	0.411187161984108	0.000618447770490952	cytochrome P450, family 76 subfamily C, polypeptide 7
Peaxi162Scf00195g00835	46.8249914676777	-1.73110663828738	0.284792786123985	1.39804665336916e-07	MATE efflux family protein
Peaxi162Scf00129g00734	56.4985094289161	-1.72429697474393	0.436900157684409	0.00152986784344314	conserved hypothetical protein
Peaxi162Scf00428g00106	1272.71316804769	-1.72269040638431	0.35589228510567	5.56078940891194e-05	Histone superfamily protein
Peaxi162Scf00153g01016	112.720545111249	-1.72154066793268	0.324296833024061	7.06747130559851e-06	Unknown protein
Peaxi162Scf00206g00029	15.366847181276	-1.71817870064747	0.415124424504111	0.000801335094938244	ELMO/CED-12 family protein
Peaxi162Scf00058g00013	687.144839874764	-1.71550169202072	0.384617379570676	0.000240752642920619	Histone superfamily protein
Peaxi162Scf00797g00115	181.069560743592	-1.69407017879102	0.376652129635407	0.000206156150327974	Remorin family protein
Peaxi162Scf00058g00011	856.942428101927	-1.69295803160396	0.430323451678826	0.0015937785619853	Histone superfamily protein
Peaxi162Scf00723g00045	730.562553337413	-1.68547833973984	0.297683776159116	1.29993837278315e-06	high mobility group A
Peaxi162Scf00015g00244	25.7698015160529	-1.68357877990678	0.321195015346269	9.49075498231714e-06	Cyclin A2
Peaxi162Scf00105g00110	37.9920360540853	-1.68334882768159	0.465334010023068	0.00422150446737919	Flavin-binding monooxygenase family protein
Peaxi162Scf00129g00132	382.433263481036	-1.67937277400593	0.220682546983874	1.19611690889372e-11	Structural maintenance of chromosomes protein 4
Peaxi162Scf00045g00821	267.201931658937	-1.67883112107213	0.183760901727213	7.20906960644775e-17	Long-chain-alcohol oxidase FAO1
Peaxi162Scf00014g00921	56.1460363884145	-1.66786212406144	0.309035314837554	4.79952919947955e-06	DNA double-strand break repair rad50 ATPase, putative isoform 1
Peaxi162Scf00138g01512	8.77373660670731	-1.66757501691444	0.469299006559309	0.00512652110640847	RNase H family protein
Peaxi162Scf00647g00014	42.6540622168187	-1.66246825174852	0.305445991038773	3.80035124637035e-06	zinc knuckle (CCHC-type) family protein
Peaxi162Scf00406g00210	4572.16357318143	-1.65190470143594	0.219691485106215	2.22840804698841e-11	Histone H2B.1
Peaxi162Scf00495g00119	40.6442499144636	-1.64682984793129	0.444900811376043	0.00330458359405052	PSL1a
Peaxi162Scf00455g00052	670.347756536553	-1.64188840332665	0.398845871347816	0.000861215354493811	Histone superfamily protein
Peaxi162Scf00207g00839	587.114133979401	-1.63970983321386	0.422472242978964	0.00188372898736426	auxin-induced protein 13
Peaxi162Scf01256g00017	99.9855060935697	-1.63708625954465	0.257186644967764	2.77743546368701e-08	myb domain protein 94
Peaxi162Scf00251g00071	86.8476103745419	-1.63283746491992	0.388376728749785	0.000635243722980339	pleiotropic drug resistance 6
Peaxi162Scf00515g00516	49.7556685279976	-1.63026461348493	0.30206364315993	4.79952919947955e-06	ISWI chromatin-remodeling complex ATPase ISW1
Peaxi162Scf00993g00025	72.3156836577313	-1.62552842493121	0.350093401089184	0.000120376067600927	Zinc-finger domain of monoamine-oxidase A repressor R1
Peaxi162Scf00833g00411	16.533279859543	-1.62119647527613	0.37855143887011	0.000475398683625608	Cytochrome P450 superfamily protein
Peaxi162Scf00012g02112	117.245130269555	-1.62032446099597	0.296971683213947	3.54764329340765e-06	Transducin/WD40 repeat-like superfamily protein
Peaxi162Scf71358g00001b	86.8041692420057	-1.61947252896019	0.244820317247294	6.45789397081091e-09	Histone superfamily protein
Peaxi162Scf00079g00245	422.830100433091	-1.61857662190461	0.35259710928272	0.000146813281838355	Unknown protein
Peaxi162Scf00038g01129	124.409992731683	-1.61855100850947	0.337897929528161	6.72950950160654e-05	Unknown protein
Peaxi162Scf00102g01071	7.54364126187203	-1.61641927997486	0.476720893752724	0.00823781670011192	DNA mismatch repair protein MutS
Peaxi162Scf00000g00252	1456.11524898359	-1.61022287509881	0.293037144889007	2.91669038326466e-06	TCP family transcription factor 4
Peaxi162Scf00420g00057	10.0601971070211	-1.60773738187411	0.47409600358281	0.00823004421447893	Pentatricopeptide repeat-containing protein
Peaxi162Scf00406g00025	2913.58473780121	-1.60716217556434	0.249142783136662	1.69511590298594e-08	Histone H2B
Peaxi162Scf00568g00061	369.608815318292	-1.60634012772119	0.305223950688151	8.66703150202074e-06	Histone superfamily protein
Peaxi162Scf00618g00224	175.935781325858	-1.59043731079264	0.365684240319006	0.000371909154584187	Histone-lysine N-methyltransferase ATXR6
Peaxi162Scf00276g00001	23.088216902829	-1.58629651216073	0.465348304623387	0.00783413830039977	Unknown protein
Peaxi162Scf00015g00163	185.369510352803	-1.58524389211403	0.37633750229265	0.000619826053033015	Histone superfamily protein
Peaxi162Scf01039g00231	427.918125266041	-1.58398140172006	0.341247503001272	0.000120998112040164	histone H2A 2
Peaxi162Scf01184g00015	1807.18314149172	-1.58194118589417	0.367801401318144	0.000443662795010927	2-oxoisovalerate dehydrogenase subunit alpha 1 mitochondrial
Peaxi162Scf00553g00065	109.606378868301	-1.58067681916085	0.28726159320096	2.82168476685512e-06	VQ motif-containing protein
Peaxi162Scf00058g00014	225.901012846445	-1.57850041118165	0.377312116980635	0.000683532234687066	Histone superfamily protein
Peaxi162Scf00155g00022	102.831751019926	-1.57795934012015	0.386306206719806	0.000956466143529898	conserved hypothetical protein
Peaxi162Scf00813g00127	3738.98119218077	-1.57705057191286	0.245459032056102	1.95633928661227e-08	histone H1E
Peaxi162Scf00285g00427	39.2624195939842	-1.57584800236562	0.416079657642655	0.00252130411199952	uv-b-insensitive 4
Peaxi162Scf00015g00162	582.708597918925	-1.57223310278902	0.228679521401023	1.38989758689337e-09	Histone superfamily protein
Peaxi162Scf00328g00051	26.0048639828172	-1.56746126577011	0.382622318971718	0.000922141839656058	F-box family protein
Peaxi162Scf00058g00026	1353.57688662121	-1.56670316278486	0.444340791478342	0.00555734253507103	Histone superfamily protein
Peaxi162Scf01378g00118	257.139508424167	-1.56641250680223	0.266693399142395	4.37398012541142e-07	Condensin complex subunit 1
Peaxi162Scf00047g01235	18.6960756358418	-1.5577410745326	0.433199175449942	0.00451018523993021	Protein kinase superfamily protein
Peaxi162Scf00071g00634	1805.28588100543	-1.55555179077981	0.309009543208745	2.41694620714624e-05	histone H2A 6
Peaxi162Scf00454g00523	75.2427151450372	-1.55113952389301	0.329206233424408	9.19477976606112e-05	ATP binding microtubule motor family protein
Peaxi162Scf00019g00211	16.7996403978806	-1.55040533065536	0.354050423489658	0.000331351403055736	Pentatricopeptide repeat-containing protein
Peaxi162Scf00983g00007	2634.62013338929	-1.54830838406035	0.233871437725173	6.27549807018688e-09	Histone H2B.10
Peaxi162Scf00618g00753	148.52548310222	-1.54703202825227	0.359630149353962	0.000442870369762493	Unknown protein
Peaxi162Scf00431g00310	220.203800779213	-1.54658303366534	0.4055534656891	0.00232101368498764	3-hydroxy-3-methylglutaryl-coenzyme A reductase
Peaxi162Scf00015g10238	384.065903508855	-1.54549836558892	0.272804739857544	1.28563830683958e-06	N/D
Peaxi162Scf00579g00049	13.3023812808947	-1.54453828607837	0.415318500679073	0.00312678421905362	Protein SUPPRESSOR OF GENE SILENCING 3
Peaxi162Scf00113g00410	95.0260882615301	-1.54261079989684	0.225122712497584	1.60002887634459e-09	WD repeat-containing protein 76
Peaxi162Scf00111g00137	23.1980593312113	-1.5379527625758	0.399517829908949	0.00208059379904584	Protein kinase superfamily protein
Peaxi162Scf01211g00137	666.709487519928	-1.53091842411332	0.263013555363153	5.83683260522692e-07	potassium channel in Arabidopsis thaliana 1
Peaxi162Scf00207g00310	26.2127265633182	-1.52582050475697	0.369584499450395	0.000828124592582344	Eukaryotic aspartyl protease family protein
Peaxi162Scf01132g00335	205.007279518725	-1.52561005891984	0.424251913083444	0.00451018523993021	Importin subunit beta-1
Peaxi162Scf00072g00226	127.549424047257	-1.52456502232766	0.249743702561967	1.23134890479325e-07	Unknown protein
Peaxi162Scf00130g01019	45.5206216750743	-1.52283184686699	0.313168733311397	5.03074771663834e-05	N-acetyltransferases
Peaxi162Scf00222g01019	307.483788905249	-1.51792498547151	0.327473813013447	0.000123490832217591	multidrug resistance-associated protein 14
Peaxi162Scf00409g00041	1716.61285035214	-1.51705384340891	0.235165683470302	1.69511590298594e-08	Histone H2B.1
Peaxi162Scf00195g00411	79.1359066464851	-1.5152433743028	0.445149901903797	0.0079344222180872	Hydroxyproline-rich glycoprotein family protein
Peaxi162Scf00005g00359	33.3997090688547	-1.51331385263743	0.386089886044439	0.00166604535847981	Cytochrome P450 superfamily protein
Peaxi162Scf00836g00037	1256.15860819415	-1.5117325309933	0.209753616650234	1.71665707156262e-10	Histone superfamily protein
Peaxi162Scf00839g00234	35.8662356312014	-1.51157118322397	0.382623643233716	0.00151067940760509	conserved hypothetical protein
Peaxi162Scf71358g00001a	85.855750980545	-1.51155020047592	0.300249710724516	2.41694620714624e-05	Histone superfamily protein
Peaxi162Scf00073g01729	22.0997649302846	-1.50717709365489	0.319999451284716	9.2616647451068e-05	ATP-dependent DNA helicase PcrA
Peaxi162Scf00428g00318	95.3337139815903	-1.50630137257214	0.227203793506957	5.98292674767069e-09	telomerase reverse transcriptase
Peaxi162Scf00268g01216	60.4281469594308	-1.5030462179313	0.411118468830349	0.00376064292178411	PSL1a
Peaxi162Scf00314g00438	86.080250286069	-1.50303190674432	0.388495384756498	0.0019563898840673	Zinc-finger domain of monoamine-oxidase A repressor R1 isoform 1
Peaxi162Scf00723g00517	183.130681527848	-1.50205469395045	0.192025855037485	2.84090570442004e-12	Glucan endo-1,3-beta-glucosidase 3
Peaxi162Scf00001g05620	33.7205212224586	-1.49982882042031	0.279041183566607	5.22612442276802e-06	Melanoma-associated antigen G1, putative
Peaxi162Scf00114g00053	1121.63604395102	-1.49648356132786	0.425038920639024	0.00562806391354767	Histone H2B.10
Peaxi162Scf00544g00920	23.106971166198	-1.49461938420949	0.374891771432283	0.00134174855326563	DNA polymerase epsilon catalytic subunit
Peaxi162Scf00188g01223	194.369138452256	-1.49248024821193	0.432698690726269	0.00696112238602225	ACT domain repeat 4
Peaxi162Scf01313g00025	209.015613699659	-1.4914219295035	0.215344021413443	1.03693047255885e-09	Unknown protein
Peaxi162Scf00191g01323	346.727294095531	-1.48404155048325	0.220913794344775	3.66474796503647e-09	myb domain protein 17
Peaxi162Scf00074g00153	66.7550578628089	-1.48136978575272	0.359513655645403	0.000849304074520305	Disease resistance-responsive (dirigent-like protein) family protein
Peaxi162Scf01018g00016	54.8110725986563	-1.46587717588116	0.338937740328874	0.000404463951611437	Histone superfamily protein
Peaxi162Scf00058g00049	86.0700537902455	-1.46581188774498	0.27483696445012	6.38031424230318e-06	Double-strand-break repair protein rad21 homolog
Peaxi162Scf00105g00415	13.456954370953	-1.46536846503694	0.422218772236586	0.00654221855146051	DNA polymerase nu
Peaxi162Scf00069g00202	1871.90327303078	-1.46441148302006	0.271900118217769	5.02682865666762e-06	TCP family transcription factor 4
Peaxi162Scf00329g00121	1110.24433134299	-1.46329220155869	0.291303789463089	2.53894129347228e-05	Unknown protein
Peaxi162Scf00314g00833	27.6834168059034	-1.45885056531752	0.300641325668673	5.25539643124603e-05	conserved hypothetical protein
Peaxi162Scf00083g00033	196.677898915599	-1.45418586154212	0.289875514551616	2.62267358079911e-05	ABC transporter G family member 25
Peaxi162Scf00007g00129	141.050887638284	-1.45395758647862	0.306312998196013	7.9714827064019e-05	B-box type zinc finger family protein
Peaxi162Scf00157g01313	179.069308138914	-1.45186884237557	0.334244226988154	0.000378981600016064	Major facilitator superfamily protein
Peaxi162Scf00340g00071	108.698831666885	-1.45085750176796	0.353981245162186	0.000917617485782312	ATP binding microtubule motor family protein
Peaxi162Scf00126g01226	35.0424136731336	-1.4448513747846	0.371670780129544	0.00185278162577573	ATP binding microtubule motor family protein
Peaxi162Scf00074g00547	106.791300831783	-1.44065136189442	0.250971120420284	8.64894722886544e-07	cellulose synthase like G3
Peaxi162Scf00560g00212	90.32979882067	-1.43971721822611	0.272807799724507	8.16215934223409e-06	DNA mismatch repair protein MutS
Peaxi162Scf00474g00522	41.1058255440053	-1.43623734719976	0.311849059381151	0.000138823783090001	ATP binding microtubule motor family protein
Peaxi162Scf00128g00937	62.6053000454151	-1.43591210742545	0.307556943585919	0.000109039789585973	ATP-dependent DNA helicase Q-like 5
Peaxi162Scf00616g00621	15.4627981785953	-1.43487575247691	0.408880847384202	0.00583680655229133	DNA-directed RNA polymerase subunit A'
Peaxi162Scf00238g00032	50.0390016133964	-1.43376786121999	0.3485885312383	0.00087265748086936	Cell division control protein 45 homolog
Peaxi162Scf00543g00022	3502.68732197644	-1.4333098227089	0.196315881363146	9.47829023728756e-11	Histone H2B.1
Peaxi162Scf00008g01620	72.5927329466573	-1.43058837881538	0.267754271934165	6.0899930441331e-06	MADS-box transcription factor FBP28	TF-MADS-typeII-SOC1-Petunia axillaris FBP28
Peaxi162Scf00069g00161	48.6310411708557	-1.42937943961496	0.390918763720309	0.00375729515706722	Dynamin related protein 5A
Peaxi162Scf00442g00115	144.409214821408	-1.42873931759627	0.397701310911776	0.00455244848063029	Cyclin B2
Peaxi162Scf00385g00719	149.475689910719	-1.42397421120932	0.311289178647653	0.000155247550921994	Mitotic spindle checkpoint protein BUBR1
Peaxi162Scf02239g00020	84.654556919549	-1.42385216206146	0.334318707348215	0.000515591336803448	Tetratricopeptide repeat (TPR)-like superfamily protein isoform 2
Peaxi162Scf01100g00009	21.8612669823987	-1.42327111989773	0.405130178965823	0.00576901196357831	Dormancy/auxin associated family protein
Peaxi162Scf00454g00515	70.567840551651	-1.42302292053704	0.408941497931603	0.00635923667138111	ATP binding microtubule motor family protein
Peaxi162Scf00038g00837	73.6020826199228	-1.42255337346254	0.227052811062922	4.89672072745117e-08	Unknown protein
Peaxi162Scf00130g00518	50.5248694862258	-1.42141233853258	0.415484232369115	0.00759179078469665	kinesin 4
Peaxi162Scf00065g01219	191.60673112008	-1.42015389896887	0.227511075706714	5.61371758202716e-08	Condensin-2 complex subunit H2
Peaxi162Scf00096g01849	50.79104306489	-1.42003926824005	0.337406695698724	0.00062634628479249	AP2-like ethylene-responsive transcription factor
Peaxi162Scf01064g00233	233.634285211544	-1.41907970675996	0.259208625175116	3.22794336577391e-06	DEK domain-containing chromatin associated protein
Peaxi162Scf00378g00417	107.992821897438	-1.4188743894992	0.308442508233316	0.000141898489326185	ATP binding microtubule motor family protein
Peaxi162Scf00745g00858	65.1447341940472	-1.41770903406057	0.332724736467678	0.000514527793890396
Peaxi162Scf00546g00222	88.9492730172608	-1.41692031289711	0.286810613825019	3.62973239452132e-05	Plant protein of unknown function (DUF936)
Peaxi162Scf00139g01321	242.86927738031	-1.41646788848353	0.212296077897178	4.83334243637071e-09	Unknown protein
Peaxi162Scf00016g00193	281.876853432537	-1.4156751859455	0.196819115200286	1.88256176147984e-10	AP2/B3-like transcriptional factor family protein, putative
Peaxi162Scf00088g01333	56.1770043147094	-1.41356573626999	0.288981257807384	4.45875962481538e-05	Telomere-associated protein RIF1, putative
Peaxi162Scf00407g00069	67.9097902162877	-1.41236304474647	0.295582616756202	7.07332617690342e-05	ATP binding microtubule motor family protein isoform 1
Peaxi162Scf00011g01842	69.688343102694	-1.41132351651048	0.235303659374116	2.17929164411901e-07	Unknown protein
Peaxi162Scf00016g03342	236.927627086815	-1.40984412224514	0.310042620236498	0.000170931229456954	conserved hypothetical protein
Peaxi162Scf00241g00034	234.581992889051	-1.40870561102316	0.244797817586393	8.01561813087325e-07	structural maintenance of chromosomes 2
Peaxi162Scf00406g00711	55.6979889562459	-1.40581225479729	0.303866797233982	0.00012713318730008	uv-b-insensitive 4
Peaxi162Scf00271g00054	172.030836132714	-1.40241159522994	0.218846356872032	2.13795070873468e-08	HXXXD-type acyl-transferase family protein
Peaxi162Scf00207g01213	16.1246382948823	-1.40181547077982	0.344358231391693	0.00100280560334554	Pentatricopeptide repeat (PPR-like) superfamily protein
Peaxi162Scf00000g00832	1977.34544403572	-1.40105655845874	0.210472317172068	5.18899527117666e-09	histone H2A 10
Peaxi162Scf00111g00148	173.576102567887	-1.39944898481073	0.319415552819716	0.000328504282647914	Plant protein of unknown function (DUF641)
Peaxi162Scf00451g00930	69.7435199763767	-1.39598837463012	0.198184950852521	5.00985822799199e-10	GINS complex protein
Peaxi162Scf00123g01721	15.6285570761616	-1.39537676468311	0.337238610177049	0.000803614809394262	proliferating cell nuclear antigen gene-controlling element binding factor
Peaxi162Scf00739g00019	73.1460312853198	-1.39517311937736	0.344536401120506	0.00107823220565744	Mini-chromosome maintenance complex-binding protein
Peaxi162Scf00001g00104	155.298574905641	-1.39503758747407	0.305391231945234	0.000158676796171089	Integrase-type DNA-binding superfamily protein
Peaxi162Scf00207g00835	121.756662434734	-1.39336520894447	0.389477791109498	0.00476002953504687	2-oxoglutarate (2OG) and Fe(II)-dependent oxygenase superfamily protein
Peaxi162Scf00016g03244	133.991665873529	-1.39297157393597	0.32924372050945	0.000577269102818462	conserved hypothetical protein
Peaxi162Scf00344g00199	87.9470420686802	-1.39295345248532	0.374621632758498	0.00313019904924059	Unknown protein
Peaxi162Scf00744g00349	615.890155374462	-1.39087786300923	0.320872744612011	0.000390662711904339	DNA topoisomerase 2
Peaxi162Scf00267g01221	158.369654815485	-1.38958559817426	0.356865355999394	0.00181179865398911	Unknown protein
Peaxi162Scf00034g01311	115.487837839322	-1.38668140814826	0.275076647561156	2.34512172010481e-05	DNA photolyase family protein
Peaxi162Scf00112g00133	116.816634097839	-1.38631453138513	0.341840930649456	0.00105985885999398	SCP1-like small phosphatase 5
Peaxi162Scf00354g00026	113.330409891224	-1.38561768278058	0.244881656813551	1.31766849866991e-06	cytidine deaminase 1
Peaxi162Scf00085g00531	109.234936199963	-1.38490294359875	0.376133932714111	0.00348278080696935	kinesin 4
Peaxi162Scf00393g01011	42.0492347013968	-1.38001265426319	0.391159819618431	0.00552949331840593	Unknown protein
Peaxi162Scf00377g00830	50.6396054960942	-1.379975573208	0.330923048461425	0.00071581554008828	Chromodomain-helicase-DNA-binding protein 1-like
Peaxi162Scf00021g00015	420.441551156794	-1.379656705867	0.144931262032934	2.58275381712524e-18	MADS-box transcription factor 6	TF-MADS-typeII-SEP/AGL6-AGL6-Petunia axillaris AGL6 (PMADS4)
Peaxi162Scf00469g00724	22.5304820257316	-1.37931491352654	0.367548143441308	0.00281256432981252	Cytochrome P450 superfamily protein
Peaxi162Scf00160g00837	1052.67114590989	-1.37896444733009	0.193775008746906	3.12046791501029e-10	Branched-chain-amino-acid aminotransferase 6
Peaxi162Scf01176g00002	104.577136444075	-1.37588016991308	0.188968452787749	1.06793430248994e-10	Unknown protein
Peaxi162Scf00141g00027	87.7245147535086	-1.37566332286476	0.251041748125327	3.15616880119865e-06	Transducin/WD40 repeat-like superfamily protein
Peaxi162Scf00351g00214	70.2498684207475	-1.37421137116875	0.340139149747722	0.00111462148247737	Unknown protein
Peaxi162Scf00406g00128	2610.59675082088	-1.37354104760754	0.207041469875353	5.95004696277617e-09	Histone superfamily protein
Peaxi162Scf00679g00110	960.95191787501	-1.36533106215036	0.167170841094097	2.19207259587187e-13	Histone superfamily protein
Peaxi162Scf00165g01213	162.036593946061	-1.36415245942571	0.336812162234389	0.00107572393504284	Unknown protein
Peaxi162Scf00522g00511	84.6601233706366	-1.36320282151875	0.330176251391544	0.000828124592582344	Transmembrane 9 superfamily member 4
Peaxi162Scf00075g01322	689.89792985033	-1.36298524589415	0.197981711037355	1.3443405034429e-09	IQ-domain 13
Peaxi162Scf00751g00063	78.1223925640063	-1.360702887806	0.255197731938405	6.39278363874371e-06	Downstream neighbor of son, putative isoform 1
Peaxi162Scf00809g00110	83.1959833144431	-1.36035635414164	0.236144200122956	7.82708525140842e-07	PHD finger protein ALFIN-LIKE 9
Peaxi162Scf00420g00252	150.783769556197	-1.35991943101304	0.213906012875366	2.88528652405524e-08	TPX2 family protein, putative isoform 2
Peaxi162Scf00057g00225	72.2930170896427	-1.35749936327064	0.256323374959459	7.51929949667365e-06	conserved hypothetical protein
Peaxi162Scf00129g01540	69.4114300443302	-1.35691559282901	0.380592500406322	0.00494701694853213	Denticleless protein homolog A
Peaxi162Scf00000g00744	31.4249688438613	-1.3567541613641	0.35634059281371	0.00236899140212305	B-box zinc finger family protein
Peaxi162Scf00536g00089	420.586571979077	-1.35477705248093	0.298620385861517	0.000177991071531773	DNA polymerase delta subunit 4 family protein
Peaxi162Scf00981g00045	253.240350786977	-1.35448243916675	0.257142613663097	8.50341965839185e-06	Targeting protein for XKLP2, putative isoform 4
Peaxi162Scf00179g00221	142.331888607636	-1.35262535173726	0.308038175746559	0.00031869440960366	Protein kinase superfamily protein
Peaxi162Scf00062g00208	19.2978596922217	-1.35134945591133	0.3277491069126	0.000840476984144804
Peaxi162Scf00075g01553	80.2851625502241	-1.34793450031787	0.332324833568641	0.00105898824835184	serine/threonine protein kinase 2
Peaxi162Scf01446g00032	146.216288832383	-1.34783935659776	0.39646244079446	0.00803182682575693	Cyclin B2
Peaxi162Scf00051g00732	125.796900866616	-1.34719600613366	0.180136933142778	2.92784720265955e-11	Sister chromatid cohesion protein PDS5 homolog A
Peaxi162Scf00784g00410	101.546815994448	-1.34500536397286	0.302295891139601	0.000251760301742616
Peaxi162Scf01372g00031	204.205184291693	-1.33997810441933	0.370633931346334	0.00424566877963753	microtubule-associated protein 65-4
Peaxi162Scf00190g01213	16.9352249831318	-1.33395137016593	0.317538267841575	0.000641907922912007	Unknown protein
Peaxi162Scf00064g01525	259.334950570454	-1.33203220471524	0.326239305686247	0.000962745425668775	Aurora kinase A-A
Peaxi162Scf00185g01625	35.7774223735919	-1.33082006494082	0.29332986757371	0.000177991071531773	Homeodomain-like superfamily protein
Peaxi162Scf00374g00723	55.4852668233341	-1.32800752179096	0.260220646634755	1.77923707456431e-05	GRAS family transcription factor
Peaxi162Scf00050g02219	373.905320807563	-1.32353421566634	0.384842529252769	0.00718950309470418	Cyclin family protein
Peaxi162Scf00929g00711	38.8936058981692	-1.32208376467372	0.328341859668416	0.00116769295845083	conserved telomere maintenance component 1
Peaxi162Scf00569g00527	2454.70356975851	-1.31971730784796	0.207635404528895	2.89752484170003e-08	Ribonucleoside-diphosphate reductase large subunit
Peaxi162Scf00982g00011	20.4455147564782	-1.31916321765061	0.336481994547609	0.00166268917610944	Shugoshin C terminus, putative isoform 1
Peaxi162Scf00128g00843	121.680270250483	-1.31184629276256	0.283176247311804	0.000124689345815558	DNA polymerase alpha subunit B
Peaxi162Scf00444g00429	97.3811548060588	-1.30987123035284	0.339892343607833	0.00205118769149783	ATP binding microtubule motor family protein, putative isoform 1
Peaxi162Scf00409g00033	2176.39846662513	-1.30764328243031	0.210173882785222	6.14359319388829e-08	Histone H2B.1
Peaxi162Scf01350g00014	1466.50568444095	-1.30714184328204	0.315734988226869	0.000799042334995064	Unknown protein
Peaxi162Scf00745g00852	47.7329356536453	-1.30605266192065	0.297753587992286	0.00032448231278265	Unknown protein
Peaxi162Scf00392g00731	123.836088874827	-1.30412912865349	0.322143454389184	0.00108244929074074	ATP binding microtubule motor family protein
Peaxi162Scf00175g00531	49.7281332863112	-1.30190686848216	0.250540180951895	1.17063201622347e-05	Histone-lysine N-methyltransferase ATX1, putative isoform 1
Peaxi162Scf00246g01218	53.8914842026048	-1.30077360865794	0.358059185057937	0.00402786379487381	Eukaryotic translation initiation factor 2 subunit 1
Peaxi162Scf00188g00099	214.496053629388	-1.3007093090036	0.193688440344313	3.68927983693882e-09	UDP-Glycosyltransferase superfamily protein
Peaxi162Scf01413g00019	244.240522328289	-1.29999057421686	0.320241460454503	0.00104669281531738	Cyclin family protein
Peaxi162Scf00132g00056	119.957394168241	-1.29895850889105	0.331343376351447	0.00166268917610944	Unknown protein
Peaxi162Scf01352g00021	50.015712129345	-1.29677868300979	0.270568814596395	6.65068496710894e-05	Protein of unknown function (DUF674)
Peaxi162Scf00452g00237	147.908858843069	-1.29496241294064	0.20169435815922	2.00149850832205e-08	cyclin b3
Peaxi162Scf00057g02231	35.0162760454343	-1.29247961139417	0.281989753962979	0.000150020927156465	poly(ADP-ribose) glycohydrolase 2
Peaxi162Scf00087g00513	1764.3337272794	-1.29224573893291	0.211756914594279	1.23526619153562e-07	3-ketoacyl-CoA synthase 1
Peaxi162Scf00011g00138	217.5648185839	-1.29114718141772	0.244508486292121	8.06705467596908e-06	homolog of separase
Peaxi162Scf00726g00006	52.4058797414872	-1.29107031540722	0.377915741047437	0.0076850170898465	Unknown protein
Peaxi162Scf00045g00234	79.3862827543447	-1.28883222008865	0.338638837474998	0.00237841512963928	Protein BREAST CANCER SUSCEPTIBILITY 1 homolog
Peaxi162Scf00446g00213	274.823200922612	-1.28592173974312	0.299109745792896	0.000446980084782988	Protein kinase superfamily protein
Peaxi162Scf00087g02228	444.995506487862	-1.28097794022554	0.303653480364644	0.000606213622543773	Unknown protein
Peaxi162Scf00983g00005	37.530749873733	-1.28094787786256	0.279664980241174	0.000151630918357968
Peaxi162Scf00038g00721	1293.74503460318	-1.28075850527238	0.305122056293711	0.000650168593630428	heptahelical transmembrane protein2
Peaxi162Scf00441g00218	177.843176302229	-1.27961998673143	0.309178112427064	0.000801335094938244	homolog of yeast CDT1 A
Peaxi162Scf00017g03258	162.151786765313	-1.27909434181568	0.294586940250371	0.00038153863594422	WD repeat and HMG-box DNA-binding protein 1
Peaxi162Scf00259g00125	101.940001025862	-1.27745021973905	0.283818227481076	0.000203863601789033	ATP binding microtubule motor family protein
Peaxi162Scf00111g01478	128.120007032109	-1.27710923303732	0.252265466610885	2.14439081477863e-05	BES1/BZR1 homolog 4
Peaxi162Scf00362g00442	67.9081198658508	-1.2753650259854	0.298518985204057	0.000492260963768095	Serine/threonine-protein kinase ATR
Peaxi162Scf00406g00232	4946.71157040187	-1.27473573181127	0.214309195706975	2.91414785291872e-07	histone H2A 12
Peaxi162Scf00191g00034	42.5669821030719	-1.27381383551515	0.379020406722481	0.00900164707958165	basic helix-loop-helix (bHLH) DNA-binding superfamily protein
Peaxi162Scf00309g00810	92.3244392673228	-1.27363218946701	0.358850939744858	0.00518511042723762	DHHC-type zinc finger family protein
Peaxi162Scf00679g00013	6129.36104687142	-1.26826204474774	0.201337589807575	4.05754935347611e-08	Histone H2B.10
Peaxi162Scf00037g01715	566.982403508989	-1.26748139073712	0.262742785039518	5.86976202913117e-05	Deoxyuridine 5'-triphosphate nucleotidohydrolase
Peaxi162Scf01099g00002	3981.79934675771	-1.26732626008479	0.180260472029328	5.38324352424559e-10	winged-helix DNA-binding transcription factor family protein
Peaxi162Scf00011g02911	76.2764803959414	-1.26677883870577	0.28893815027628	0.000325674948198104	Structural maintenance of chromosomes protein 4
Peaxi162Scf00328g00620	161.124158256157	-1.2642078453407	0.366362932817268	0.00693859578873886	Tetratricopeptide repeat (TPR)-like superfamily protein
Peaxi162Scf00047g01324	48.9918515605465	-1.26225407832546	0.254825531363732	3.4536003413771e-05	Unknown protein
Peaxi162Scf00128g01539	141.609193407761	-1.2615663198591	0.29943855172517	0.000618447770490952	DNA primase, large subunit family
Peaxi162Scf00163g00419	135.192941779956	-1.26148927128562	0.318824620209767	0.00148252899656285	growth-regulating factor 4
Peaxi162Scf00020g00240	34.4788326740085	-1.25795192430694	0.266843601539851	9.11618588664699e-05	conserved hypothetical protein
Peaxi162Scf00192g00043	240.666442744628	-1.25689651120427	0.232592459160252	4.67899645738097e-06	TCP family transcription factor
Peaxi162Scf00287g00133	89.2289200068519	-1.25354263335109	0.326046794865878	0.00211622498294965	Leucine-rich receptor-like protein kinase family protein
Peaxi162Scf00380g00711	430.927651495356	-1.25254339700144	0.198529522071769	3.8291400918325e-08	lysine histidine transporter 1
Peaxi162Scf00341g00027	67.8941241802634	-1.25247306026264	0.294064393669174	0.000515591336803448	Tesmin/TSO1-like CXC domain-containing protein
Peaxi162Scf00422g00025	96.1316464714559	-1.25140798187745	0.191872898097864	1.13394075763241e-08	Tether containing UBX domain for GLUT4, putative
Peaxi162Scf00548g00024	407.766569787773	-1.25063881952663	0.136679615361172	6.65474877567254e-17	Galactosyl transferase GMA12/MNN10 family protein
Peaxi162Scf00043g00177	30.2325748361233	-1.25004531751056	0.340549677504209	0.00359383388498677	C2 calcium/lipid-binding plant phosphoribosyltransferase family protein
Peaxi162Scf00038g01039	136.071128316442	-1.24871970404489	0.306805550717284	0.00100405032534904	phytochrome-associated protein 1
Peaxi162Scf00325g00079	279.289232515187	-1.24248116993152	0.359162460893512	0.00676049058189893	syntaxin of plants 111
Peaxi162Scf00319g00815	98.1573541440933	-1.2415350475234	0.26802214001621	0.000124738906825881	ATP binding microtubule motor family protein
Peaxi162Scf00526g00069	48.0089004865483	-1.24153094019907	0.233804254334006	7.0410976607186e-06	C2H2 zinc-finger protein SERRATE (SE)
Peaxi162Scf00163g00081	1435.03775452215	-1.23903870027054	0.274688994732763	0.000196040272797233	Anthocyanidin 3-O-glucosyltransferase	Anthocyanin-EZ-Anthocyanidin 3-glucosyltransferase-Petunia 3GT
Peaxi162Scf00586g00001	66.2991662203391	-1.23518267233464	0.31012587991785	0.00135697274698804	C2 calcium/lipid-binding plant phosphoribosyltransferase family protein
Peaxi162Scf00776g00325	67.2311020157921	-1.23362541813795	0.311077405444425	0.00143796972477211	Thymidylate kinase
Peaxi162Scf00711g00052	186.602727549447	-1.23257356930096	0.301003078887361	0.000926349745692228	CYCLIN B2
Peaxi162Scf00047g00519	118.133509429976	-1.23243097745227	0.318365609342257	0.00194142597163704	HMG (high mobility group) box protein with ARID/BRIGHT DNA-binding domain
Peaxi162Scf01053g00039	338.191507930081	-1.23153447222831	0.2014224393207	1.1666508806513e-07	DNA (cytosine-5-)-methyltransferase family protein
Peaxi162Scf00011g01125	50.6880483780865	-1.22892077616093	0.181369955881277	2.62096070307038e-09	Kinetochore protein NDC80-like protein
Peaxi162Scf00026g00083	14.6158259070008	-1.22779534190402	0.367007986122917	0.00942787544059202	Unknown protein
Peaxi162Scf00787g00026	78.4083684395064	-1.22657043910031	0.316506581564972	0.00191890073217576	end binding protein 1C
Peaxi162Scf00362g00651	55.0017545969459	-1.22652068733177	0.264451799151384	0.000122512709594485	Protein MCM10 homolog
Peaxi162Scf00392g00730	212.098090577922	-1.22627477727927	0.242918487421352	2.26576404521556e-05	Transducin/WD40 repeat-like superfamily protein
Peaxi162Scf00001g10213	86.2632905521411	-1.22559932493205	0.20709595155428	3.41796144359174e-07	N/D
Peaxi162Scf00553g00220	50.0309959524621	-1.22527305721923	0.298251794347891	0.000886854545981156	ATP binding microtubule motor family protein, putative isoform 5
Peaxi162Scf00005g04612	86.2567953470039	-1.22465509991914	0.216237964903289	1.2937919702882e-06	Unknown protein
Peaxi162Scf00154g00026	88.6453537469422	-1.21780249718441	0.172986898461304	5.09488772418576e-10	Mitochondrial transcription termination factor family protein
Peaxi162Scf00658g00037	186.201491725049	-1.21768838973995	0.333940732077494	0.00385763983601491	conserved hypothetical protein
Peaxi162Scf76455g00005	33.0052820105776	-1.20914880319959	0.303417897655566	0.00134779640233371
Peaxi162Scf00129g01674	208.900486440543	-1.20747336444636	0.291846404940356	0.000803821173102527	integral membrane protein MviN
Peaxi162Scf00223g01515	36.2935056596408	-1.19870584321084	0.324833936575906	0.00341538468256579	LisH dimerisation motif
Peaxi162Scf00205g01018	211.759578984653	-1.19544075861548	0.299213841593201	0.00130288585233474	MATE efflux family protein
Peaxi162Scf00190g00011	36.1693658694538	-1.19067337790777	0.32700561457328	0.00392483615761498	Cytochrome P450 superfamily protein
Peaxi162Scf00060g00081	165.226042360255	-1.18821228231051	0.154634718300334	7.62074290245395e-12	conserved hypothetical protein
Peaxi162Scf00210g00093	97.3949696360976	-1.18754392771117	0.193893393460265	1.10392615013059e-07	Downstream neighbor of son, putative isoform 1
Peaxi162Scf00007g00272	78.069765311059	-1.1871928588786	0.348022391741094	0.00778602993098802	conserved hypothetical protein
Peaxi162Scf00018g02016	141.833217318997	-1.18679252262262	0.3400596585423	0.0062030878626243	homolog of yeast CDT1 A
Peaxi162Scf00019g00174	615.469051555481	-1.1860850036828	0.147442936076476	5.50845834880499e-13	BEL1-like homeodomain 2
Peaxi162Scf00020g00723	108.832690869436	-1.18570765769764	0.221340467389842	5.68215012154437e-06	Origin recognition complex subunit 5
Peaxi162Scf00441g00015	360.305151907982	-1.18506621895224	0.179501505092634	6.8871119394764e-09	DNA (cytosine-5)-methyltransferase 1
Peaxi162Scf00207g00145	379.981963690667	-1.18480143479711	0.230920971601357	1.57675979715391e-05	Leucine-rich repeat protein kinase family protein
Peaxi162Scf00209g00118	36.3835800522341	-1.18439371114253	0.350322597391508	0.00847542920012056	SMAD/FHA domain-containing protein
Peaxi162Scf00126g01218	43.5701981105786	-1.18406822097665	0.342361875565836	0.00677821875273934	phragmoplast orienting kinesin 1
Peaxi162Scf00027g02811	28.2406104551949	-1.18220745149853	0.32067329181846	0.00344239655785845	CBS domain-containing protein
Peaxi162Scf00017g00318	69.8797798307119	-1.17609622707842	0.227636397411367	1.33236532848038e-05	Rho GTPase-activating protein 2
Peaxi162Scf00546g00536	67.4661799562175	-1.1720575632974	0.318023511740815	0.00345392953876813	Cytochrome P450 superfamily protein
Peaxi162Scf00647g00043	59.5742341593837	-1.17186028039092	0.316463658161209	0.00329299806686944	Family of unknown function (DUF566)
Peaxi162Scf00205g00930	152.076058630842	-1.17165536686144	0.246895916688631	8.0009223722976e-05	ASF1 like histone chaperone
Peaxi162Scf00180g00116	69.2417254770886	-1.17145285596171	0.251719312828751	0.000115133669958087	selenoprotein family protein
Peaxi162Scf00017g03028	91.9369510381407	-1.16912022017123	0.318580329523592	0.00359912740679036	ATP binding microtubule motor family protein
Peaxi162Scf00128g00740	90.1816130894868	-1.16839518103207	0.280479199305219	0.0007288948608264	TPX2 (targeting protein for Xklp2) protein family
Peaxi162Scf00309g00016	23.2728650707738	-1.16726467498944	0.341490337967642	0.00764942795325072	Crossover junction endonuclease MUS81
Peaxi162Scf00281g00059	176.81635924795	-1.16572420211397	0.228011943602387	1.7155660045748e-05	Cyclin D2
Peaxi162Scf00171g00431	105.536890969167	-1.16235691784398	0.303139004227358	0.00218007930680467	DNA polymerase epsilon subunit B2
Peaxi162Scf00309g00413	44.8441486483027	-1.16220230506116	0.292927259692371	0.00142994548274086	Homeodomain-like superfamily protein
Peaxi162Scf00035g00514	17.3953213242257	-1.16099109951808	0.331816748880044	0.00601967060126988	FAR1-related sequence 11
Peaxi162Scf00207g00023	28.334861471682	-1.15654105083416	0.319266292329177	0.00416962156637526	Guanine nucleotide-binding protein subunit beta-like protein
Peaxi162Scf00225g00127	104.573003488215	-1.15115417557326	0.307643288061727	0.00290387685788956	Deoxyuridine 5'-triphosphate nucleotidohydrolase
Peaxi162Scf00690g00118	116.496033091494	-1.14691881621842	0.190106484409546	1.80731072504789e-07	Unknown protein
Peaxi162Scf00016g01521	206.25657243256	-1.14688181131555	0.329372223904579	0.00632378440070899	ATP binding microtubule motor family protein
Peaxi162Scf00132g01312	156.699634977779	-1.14583719973609	0.234229179001679	4.45862098436899e-05	microtubule-associated protein 65-9
Peaxi162Scf01123g00223	203.31787118681	-1.14386959160006	0.318944743041672	0.00463188480705227	ARM repeat superfamily protein
Peaxi162Scf00207g01552	23.6203275342287	-1.14381845357685	0.316995995112315	0.0043408051344306	Zinc finger CCCH domain-containing protein 62
Peaxi162Scf00608g00918	748.322936404297	-1.14369569714331	0.258065663286307	0.00026985543433207	histone H2A 11
Peaxi162Scf00021g01715	302.86883277546	-1.14208174150297	0.236328616019019	5.72316721128918e-05	AT hook motif DNA-binding family protein
Peaxi162Scf00007g01823	24.2379614745793	-1.13980710853337	0.287701836712102	0.00145645291397955	DNA repair metallo-beta-lactamase family protein
Peaxi162Scf00647g00012	58.7434671655905	-1.13884878952974	0.211620705461431	5.13196235588516e-06
Peaxi162Scf00786g00438	267.398575896618	-1.13781557183941	0.155119496845203	7.58081161984108e-11	Histone superfamily protein
Peaxi162Scf00904g00467	135.576730387519	-1.13581820247029	0.297274154800771	0.00227576803204655	Timeless family protein, putative isoform 3 partial
Peaxi162Scf00374g00620	358.044888881089	-1.13461761412018	0.30971531347989	0.00367503018592653	cyclin-dependent kinase B1
Peaxi162Scf00548g00661	614.86479654039	-1.13397470911176	0.179182702413517	3.43875995845662e-08	Phototropic-responsive NPH3 family protein
Peaxi162Scf00860g00043	2173.72211991548	-1.13387881530381	0.182137125603117	6.06883803859433e-08	GDSL esterase/lipase
Peaxi162Scf00122g02315	2538.1268418672	-1.13260057526041	0.211267522369188	5.60749332660712e-06	DNA-binding protein
Peaxi162Scf00544g00919	87.6029324303103	-1.13070359891463	0.202993581170077	2.03613254500623e-06	DNA polymerase epsilon catalytic subunit
Peaxi162Scf00304g00221	157.002905613139	-1.12983151542357	0.300678989800664	0.00277648745718576	Unknown protein
Peaxi162Scf00560g00015	78.7595587043357	-1.12773389535914	0.32476477858997	0.00650894388380422	ubiquitin-conjugating enzyme 37
Peaxi162Scf00286g01047	306.823959666637	-1.1262194758664	0.275917541707601	0.000967065691086175	Ubiquitin carboxyl-terminal hydrolase family protein
Peaxi162Scf00310g00419	203.371344153364	-1.12384806551142	0.324789783763955	0.00674682740891689	Cyclin A1
Peaxi162Scf01414g00011	59.9032540890346	-1.12314838775986	0.236511300091181	7.92747107156443e-05	kinesin 4
Peaxi162Scf01084g00119	1803.6467431414	-1.12297439310735	0.143583171360752	2.84090570442004e-12	MADS-box transcription factor 16	TF-MADS-typeII-Bclass-euAP3-Petunia axillaris DEF (GP/PMADS1)
Peaxi162Scf00300g10017	145.436421344411	-1.12119606538918	0.157357909189368	2.96463179413716e-10	N/D
Peaxi162Scf00084g00718	87.5477494755059	-1.11845445908937	0.244641804886118	0.000156985394561226	DYNAMIN-like 1E
Peaxi162Scf00925g00033	139.631436555046	-1.11806057640089	0.319351090043567	0.00597962437102548	conserved hypothetical protein
Peaxi162Scf00450g00127	203.14462306549	-1.11625634363466	0.303012410304709	0.00346833791825398	DNA polymerase alpha catalytic subunit
Peaxi162Scf00825g00118	1552.40725575871	-1.11578517068709	0.109019235601689	3.08111004883888e-21	Cytochrome P450 superfamily protein
Peaxi162Scf00036g00321	236.457081359754	-1.11275137402235	0.303389733539089	0.00362330154373219	DNA replication licensing factor MCM6
Peaxi162Scf00338g00223	142.245524609406	-1.11205821970799	0.326378049699878	0.00786650651566594	Plant protein of unknown function (DUF936)
Peaxi162Scf01161g00328	44.1476440151429	-1.1111465503142	0.286134260890794	0.00187379048806663	DNA binding
Peaxi162Scf00740g00247	98.0521148067483	-1.10961885291511	0.251702324134342	0.000296832836113661	Histone-lysine N-methyltransferase ATXR6
Peaxi162Scf00420g00852	77.8563992264401	-1.10902076018142	0.178198172663465	6.10765493444759e-08	Histone-lysine N-methyltransferase Su(var)3-9
Peaxi162Scf00105g00616	108.643418699013	-1.10819265331225	0.312556790081116	0.0052344241076765	DDT domain superfamily
Peaxi162Scf00523g00004	310.542694093243	-1.10779879821336	0.238503533417661	0.000119599708358793	myb domain protein 3r-4
Peaxi162Scf00758g00012	24.2142461808098	-1.10653275795276	0.311925232563471	0.0052115611341774	tospovirus resistance protein C
Peaxi162Scf00309g00015	31.9807797021408	-1.10399425101821	0.246954407611816	0.000231462752123109	Restriction endonuclease, type II-like superfamily protein
Peaxi162Scf00140g01322	137.067283504367	-1.10148401882928	0.316326961354643	0.00632378440070899	ROP guanine nucleotide exchange factor 5
Peaxi162Scf00016g00233	360.2842917219	-1.10112150181467	0.291103393088005	0.00255496611055035	DNA replication licensing factor MCM4
Peaxi162Scf00314g00430	33.6801243463457	-1.10075052283934	0.307762756531804	0.00477226966289697	knotted 1-binding protein 36
Peaxi162Scf00148g00610	24.523586970664	-1.10057461272826	0.287890356041759	0.00226139371384471	E3 ubiquitin-protein ligase makorin
Peaxi162Scf00078g00930	52.195434197639	-1.09629876460544	0.306833921759238	0.00483096146927718	O-methyltransferase family protein
Peaxi162Scf00028g00412	34.6830498870403	-1.09498420970271	0.283799022225953	0.00202320722786617	RECA homolog 3
Peaxi162Scf00029g00173	72.9095388145833	-1.09157411361113	0.310804893816776	0.00578090024684613	60 kDa chaperonin 1
Peaxi162Scf00231g00728	315.748575580985	-1.09147650816543	0.291439859817711	0.00287860776727488	Replication protein A 32 kDa subunit A
Peaxi162Scf00252g00914	220.225305601704	-1.0891231888523	0.206506532483636	8.26712495720805e-06	Vacuolar import/degradation, Vid27-related protein
Peaxi162Scf00013g00939	80.3426386086044	-1.08867255813591	0.270644394958993	0.0011856414609256	DNA mismatch repair protein MSH2
Peaxi162Scf00744g00354	54.4096200133152	-1.08641423350439	0.280213131203049	0.00190971892546481	Breast cancer type 2 susceptibility protein homolog
Peaxi162Scf00087g00021	123.600362828336	-1.08633520968855	0.195869106894357	2.28571513541893e-06	Topbp1, putative isoform 4
Peaxi162Scf00013g03018	561.472223160595	-1.08165498484124	0.14481006056391	3.08723349215033e-11	arginase
Peaxi162Scf00038g01961	1432.32298485537	-1.08123551291766	0.281669004335164	0.00215087968510365	jasmonate ZIM-domain protein 10
Peaxi162Scf00801g00216	41.5748218649912	-1.08040829132066	0.225607341015366	6.75662851251356e-05	Pachytene checkpoint protein 2 homolog
Peaxi162Scf02065g00021	256.022771847938	-1.07999980123092	0.250988189789969	0.000440876566758381	Nucleotide-diphospho-sugar transferases superfamily protein
Peaxi162Scf00146g00049	574.380110666656	-1.07658686980678	0.268944486309977	0.0012667368005767	GDSL esterase/lipase
Peaxi162Scf00166g00531	109.892192617099	-1.07593312420666	0.31469851922935	0.00763991374845251	TPX2 (targeting protein for Xklp2) protein family
Peaxi162Scf00037g00328	178.100659428349	-1.07409479510882	0.302071041697125	0.00509503401241741	kinesin 4
Peaxi162Scf00286g00338	70.1673098643283	-1.07341041161753	0.237011099133431	0.000183863222662963	zinc ion binding
Peaxi162Scf00632g00417	202.30637234238	-1.07034957762545	0.254788876783601	0.000641907922912007	cyclin a2
Peaxi162Scf00201g00330	498.458294841846	-1.06987785651865	0.27315863218273	0.00167910680456536	Replication protein A 70 kDa DNA-binding subunit B
Peaxi162Scf00376g00010	34.8535674620511	-1.06960658967891	0.283420259316072	0.00263554410618639	Unknown protein
Peaxi162Scf00330g00210	86.2382582232353	-1.06959790950157	0.285768545763188	0.00289810753337212	Cytochrome P450 superfamily protein
Peaxi162Scf00486g00056	205.083077834256	-1.06949394353322	0.182440990585905	4.66151718139923e-07	myosin, putative
Peaxi162Scf00065g00328	112.513590779099	-1.06817630383034	0.259481784966506	0.000861215354493811	Unknown protein
Peaxi162Scf00732g00440	365.166357696	-1.06778734918144	0.222468719933752	6.45981477244327e-05	conserved hypothetical protein
Peaxi162Scf00130g00521	195.070905223112	-1.06739342992266	0.22593313106789	8.7597809896021e-05	Glycosyltransferase family 61 protein
Peaxi162Scf00171g00130	213.172497103879	-1.06731361685671	0.175343045134721	1.34655878188704e-07	CDT1a protein
Peaxi162Scf00000g00841	132.26820996066	-1.06686490230188	0.226284466628157	9.10854913640781e-05	kinesin 1
Peaxi162Scf00922g00028	149.362501931795	-1.06573574514447	0.198699467642721	5.54949998890558e-06	DNA cross-link repair 1A protein
Peaxi162Scf00824g00113	39.8555080858364	-1.06450732923276	0.266033428780115	0.00127419227813306	RNA-dependent RNA polymerase family protein
Peaxi162Scf00136g00059	176.049967188054	-1.06281046068377	0.264876488778071	0.00122682390825045	conserved hypothetical protein
Peaxi162Scf00073g01719	166.193624615317	-1.05851773184857	0.21198947600728	2.90181146773913e-05	ATP-dependent DNA helicase pcrA
Peaxi162Scf00553g00510	63.3350520641204	-1.05663972305663	0.254895076274724	0.000786677448501196	FAR1-related sequence 6
Peaxi162Scf00444g00014	127.757836899361	-1.05622396585092	0.261545191934481	0.00111958796704187	Unknown protein
Peaxi162Scf00012g01522	428.720781250626	-1.05262120474926	0.181723142137054	6.67827457330029e-07	Chromatin assembly factor 1 subunit B
Peaxi162Scf01058g00150	1210.31615819227	-1.05138559598654	0.258079852810973	0.000995413606024147	proliferating cell nuclear antigen 2
Peaxi162Scf00189g00129	134.394032773321	-1.05085251750344	0.180553849739151	5.83683260522692e-07	Glucan endo-1,3-beta-glucosidase-like protein 1
Peaxi162Scf00037g00632	76.271444188765	-1.04873074123915	0.252385381202845	0.000758170450355841	cyclin family
Peaxi162Scf00015g00532	199.362632813205	-1.04646994082333	0.283507423371011	0.00340740156943601	Gb:AAF35421.1, putative
Peaxi162Scf00860g00429	769.403811204236	-1.04531351275177	0.158682461284831	7.48151182029572e-09	Subtilisin-like serine endopeptidase family protein
Peaxi162Scf01176g00011	190.907881553881	-1.03904944424118	0.150019011249076	1.03693047255885e-09	R1
Peaxi162Scf01161g00322	39.7799120274412	-1.03612514233987	0.288328453975701	0.0045389441119002	Transmembrane amino acid transporter family protein
Peaxi162Scf01086g00025	2986.34250133148	-1.03271536694884	0.1315970801307	2.41906312175346e-12	histone H2A 10
Peaxi162Scf01124g00124	153.444300175807	-1.03167412248596	0.235015382019167	0.000320170962902402	DNA replication ATP-dependent helicase/nuclease DNA2
Peaxi162Scf00153g00816	224.824960772923	-1.029740943817	0.130659630742452	1.89923881173374e-12	DNA polymerase delta catalytic subunit
Peaxi162Scf00005g04017	92.3044178886853	-1.02925542715861	0.230468990036551	0.000236090057931032	conserved hypothetical protein
Peaxi162Scf00011g00639	151.829272525044	-1.02709544144066	0.156770124642747	9.44711669869493e-09	ATP-dependent DNA helicase Q-like 4A
Peaxi162Scf00167g00610	130.794083793812	-1.02598905153959	0.227611763263124	0.000198625556827841	structural maintenance of chromosomes 6A
Peaxi162Scf00420g00510	1170.98484856841	-1.02568252336583	0.172689836808956	3.02854059844863e-07	Ribonucleoside-diphosphate reductase small chain
Peaxi162Scf00876g00431	87.67480343191	-1.02321902519321	0.249213345269858	0.000895171682519374	Embryo defective 3006 putative isoform 2
Peaxi162Scf00329g00814	78.573109007179	-1.02310723547811	0.287778134805693	0.00510115640101283	zinc knuckle (CCHC-type) family protein
Peaxi162Scf02748g00006	258.091257221763	-1.01424885470996	0.166165276738977	1.23134890479325e-07	AP2-like ethylene-responsive transcription factor
Peaxi162Scf00316g00327	2022.88585338061	-1.01421280015227	0.168562135965539	1.98749168441607e-07	histone H2A 2
Peaxi162Scf00744g00338	161.861936835969	-1.01396332576821	0.257687116427849	0.00159044005740659	receptor-like kinase 1
Peaxi162Scf00400g00006	32.6881380863584	-1.0137453449625	0.278264454190808	0.00389759388245175	dimethylaniline monooxygenase, putative
Peaxi162Scf00391g00619	102.79887544924	-1.01177172704368	0.206718279912202	4.41121476418883e-05	bZIP family transcription factor
Peaxi162Scf00020g00041	43.2422140545947	-1.01153530185459	0.274306891226461	0.00343642215196972	Recombination initiation defects 3 putative isoform 1
Peaxi162Scf00922g00210	166.589232805488	-1.00727215959402	0.246132246338725	0.000931740387817265	BRCT domain-containing DNA repair protein
Peaxi162Scf00428g00317	126.830277275556	-1.00610664476708	0.279608461270365	0.00448054835235626	conserved hypothetical protein
Peaxi162Scf00083g01924	67.8393893187923	-1.0054264210392	0.219962441174695	0.000157168965432814	Replication protein A 32 kDa subunit B
Peaxi162Scf00394g00910	103.556646607192	-1.00519708068552	0.16138157192967	6.01126936168101e-08	titan9
Peaxi162Scf00320g00008	47.4377221204438	-1.00196412899642	0.256454083157696	0.00173045953678058	DNA repair protein RAD51 homolog
Peaxi162Scf00903g00023	9.06968350048895	6.04675287783345	1.25412771631809	5.9122688470771e-05	P-loop containing nucleoside triphosphate hydrolases superfamily protein
Peaxi162Scf00783g00133	12.1861526138739	5.3378714344815	1.27346468192888	0.000663761939074755	Bifunctional inhibitor/lipid-transfer protein/seed storage 2S albumin superfamily protein
Peaxi162Scf00310g00516	201.705562434904	4.95028113147088	0.228610436780219	1.2451331166507e-99
Peaxi162Scf00224g00116	4.07016100473313	4.93125622859206	1.38209453411703	0.00490858638471521	sulfotransferase 17
Peaxi162Scf00310g00515	58.3283684106878	4.88623095398834	0.376482893283006	5.13894748800083e-35	fatty acid amide hydrolase
Peaxi162Scf00310g00521	112.971507892875	4.68579092784815	0.310097921961427	6.12498318180458e-48	fatty acid amide hydrolase
Peaxi162Scf01481g00033	37.991981470499	4.60519417122124	1.30761214841437	0.0056169610947687	conserved hypothetical protein
Peaxi162Scf00401g00023	90.9272682122397	4.50335077953429	1.18575137041944	0.00243285812200256	sedoheptulose-bisphosphatase
Peaxi162Scf00165g01216	30.0655619484286	4.0609930270382	0.651335512764653	5.8461413584316e-08	E3 ubiquitin-protein ligase UBR3
Peaxi162Scf00263g01312	320.005700305049	3.96905186333016	0.389022410856922	3.5945837814803e-21	Unknown protein
Peaxi162Scf00377g00029	73.3837234531896	3.82102070718627	1.09111962090439	0.00596536039177938	Basic helix-loop-helix DNA-binding superfamily protein isoform 1
Peaxi162Scf00029g00318	56.5073764525109	3.62122685361016	0.970508053492484	0.0029964059599091	UDP-Glycosyltransferase superfamily protein
Peaxi162Scf00725g00411	22.6034002054023	3.48204336508449	0.697664791447152	2.92951103884368e-05	phloem protein 2-B1
Peaxi162Scf00141g01436	10.0182051123619	3.3898915918025	0.873472748118233	0.00188387657677375	terpene synthase 21
Peaxi162Scf00249g00111	4.39110869349225	3.19260965237073	0.925568383544737	0.00696112238602225	nucleic acid binding protein, putative
Peaxi162Scf00325g00071	34.7649699771505	2.98395241193943	0.437478981342189	1.97406003265764e-09	Serine/threonine-protein kinase 4
Peaxi162Scf00948g00009	72.3184133544366	2.97862802440145	0.392600584241248	1.37465105419437e-11	cyclic nucleotide-gated channel 15
Peaxi162Scf00001g00031	8.9329148948249	2.96809579141288	0.585509353774826	2.08003603002751e-05	Chloroplast-targeted copper chaperone protein
Peaxi162Scf00776g00321	30.3553093915998	2.92222507939293	0.607328358159475	6.17748718214774e-05	with no lysine (K) kinase 3
Peaxi162Scf00094g01012	9.70673874935026	2.81883525886594	0.748616486786247	0.00271119076031878	Transmembrane amino acid transporter family protein
Peaxi162Scf00654g00043	23.233240507454	2.81166061810094	0.553566127293512	1.98825273076981e-05	Protein of unknown function (DUF1677)
Peaxi162Scf00407g00056	90.848336070864	2.71964271843922	0.461956829512274	4.04357967624591e-07	NAD(P)-binding Rossmann-fold superfamily protein
Peaxi162Scf00528g00063	189.18769502079	2.71919036151643	0.474832085846255	9.29879222023879e-07	PATATIN-like protein 5
Peaxi162Scf00141g00059	4414.22784560854	2.70137431246282	0.270491316690823	2.97500736070045e-20	glycerol-3-phosphate acyltransferase 6
Peaxi162Scf00064g01429	290.357700237548	2.60192922405312	0.348483696577457	3.10590629016305e-11	Auxin efflux carrier family protein
Peaxi162Scf00363g00082	18.0170093732336	2.55568381026144	0.553823923229028	0.000133615286717389	zinc finger protein 8
Peaxi162Scf01132g00339	16.8533051693485	2.55443555598125	0.695129491104417	0.0035581066290541	Myb-like HTH transcriptional regulator family protein, putative
Peaxi162Scf00165g00815	25.247532444654	2.51409793253218	0.504801399800651	3.07483010281075e-05	WRKY DNA-binding protein 49
Peaxi162Scf00074g00622	182.572691940089	2.46947759338101	0.352317748638396	6.19656506192747e-10	3-oxoacyl-
Peaxi162Scf00073g00719	12.0807282414244	2.45358710701186	0.622675986210564	0.00155958212962552	Pectin lyase-like superfamily protein
Peaxi162Scf00071g00317	35.6995276566646	2.42791213852755	0.601129027123855	0.0011181519435847	nodulin MtN21 /EamA-like transporter family protein
Peaxi162Scf01002g00114	15.2937633686187	2.42196584842761	0.518402628625963	0.000107697568949221	Pollen Ole e 1 allergen and extensin family protein
Peaxi162Scf00950g00007	16.8418621759829	2.37434920308901	0.614372135576341	0.00197903598705125	Peroxidase superfamily protein
Peaxi162Scf01099g00035	44.0925157526072	2.36928487385407	0.511979394446241	0.000126702903313074	Photosystem II reaction center W protein, chloroplastic
Peaxi162Scf00017g00614	3489.7419479638	2.36921489734831	0.252305703436458	7.39510496713772e-18	Major pollen allergen Bet v 1-B
Peaxi162Scf00073g00223	31.2668710346539	2.35377744606789	0.45908786028544	1.60404142299569e-05	galacturonosyltransferase-like 7
Peaxi162Scf00088g00016	381.52973516394	2.34289603880368	0.306871381185491	1.04802763306246e-11	Unknown protein
Peaxi162Scf00672g00810	347.414539381636	2.33762835245944	0.361387211962608	1.56570977433895e-08	GDSL esterase/lipase
Peaxi162Scf00300g00064	33.4369497458277	2.33293067359128	0.659446999654896	0.00536202656131343	Arabidopsis protein of unknown function (DUF241)
Peaxi162Scf00102g00178	21.7014487963448	2.31440381232979	0.513084979036446	0.000196040272797233	Unknown protein
Peaxi162Scf00684g00326	227.436639150322	2.31409840102626	0.3236816571894	2.51905220887999e-10	3-ketoacyl-CoA synthase 4
Peaxi162Scf00700g00061	19.0466254976822	2.29903665672176	0.582007541008865	0.00151146346974126	Protein of unknown function (DUF1645)
Peaxi162Scf00254g00136	5689.68205410439	2.29551264992824	0.30244131898958	1.36874191647369e-11	HXXXD-type acyl-transferase family protein
Peaxi162Scf00274g00827	100.724767829494	2.2907045872021	0.388123791609832	3.73212568483398e-07	Unknown protein
Peaxi162Scf00167g01331	21.3079700160747	2.2547541182989	0.665934375977336	0.00834057431099722	Transmembrane amino acid transporter family protein
Peaxi162Scf00943g00417	786.863935988812	2.25420599715941	0.612216928692399	0.00348278080696935	Protein of unknown function (duplicated DUF1399)
Peaxi162Scf01633g00011	6697.43720279498	2.2413281761692	0.379906210104386	3.76707143367258e-07	copper chaperone
Peaxi162Scf00845g00116	86.2464064343989	2.21072674632045	0.48407882941678	0.000158884292244736	DNA binding protein, putative
Peaxi162Scf00836g00112	8.54058620615733	2.19514949243971	0.480889969742461	0.000159551334336853	WUSCHEL related homeobox 1
Peaxi162Scf00038g00218	15997.8178552063	2.19203623561381	0.230945425477564	2.97695982775638e-18	germin 3
Peaxi162Scf01159g00023	5.6224785817632	2.19128770783902	0.625503705434911	0.00594696211641303	Auxin-induced protein-like protein
Peaxi162Scf00102g00527	70.2632345558255	2.16988276241455	0.30029895910265	1.5182644375421e-10	aluminum-activated, malate transporter 12
Peaxi162Scf00610g00346	529.143340445213	2.16860762728704	0.289507850767839	2.72122636878627e-11	4-coumarate:CoA ligase 2	Anthocyanin-EZ-4‐Coumaroyl-CoA ligase-Petunia 4CLc
Peaxi162Scf00558g00012	14.022311556182	2.16678403186247	0.49937883903393	0.000384972916056794	RPM1 interacting protein 4
Peaxi162Scf00688g00129	97.3147352947019	2.11515498075625	0.272218931170557	4.15416715583282e-12	GDSL esterase/lipase
Peaxi162Scf00542g00622	710.619343100976	2.10920480841174	0.530559388369993	0.00138994702827079	YELLOW STRIPE like 3
Peaxi162Scf01982g00003	136.262479074864	2.10561643794226	0.542110738375689	0.00187067000246449	carbonic anhydrase 1
Peaxi162Scf00016g02622	71.1664380274065	2.08147130881764	0.407206375368072	1.7160643086566e-05	ABC-2 type transporter family protein
Peaxi162Scf00451g00815	95.4586000485054	2.07959325704232	0.478332080070607	0.000374201470941661	NOD26-like intrinsic protein 4
Peaxi162Scf00286g00826	13.0579098101042	2.04171184050572	0.591703945856863	0.00693859578873886
Peaxi162Scf00160g01230	88.2355497863328	2.0296592220003	0.351944943449602	7.57298337518785e-07	EXORDIUM like 2
Peaxi162Scf00050g02023	40.6172502293953	2.02341881702499	0.363686221574219	2.10598029107448e-06	Unknown protein
Peaxi162Scf00008g00428	42.5807341942033	2.01208551409784	0.56750664536212	0.0052344241076765	homeobox protein 40
Peaxi162Scf00390g00527	134.26471130767	2.01191441164675	0.253744342479286	1.36577860254848e-12	Major facilitator superfamily protein
Peaxi162Scf00110g00122	840.561014938871	1.99806057633581	0.573845321328651	0.00632378440070899	tonoplast intrinsic protein 1
Peaxi162Scf00998g00142	94.3339591319631	1.99786612326783	0.265404955193196	2.1281811520587e-11	beta-glucosidase 45
Peaxi162Scf00362g00353	292.999832042069	1.99596692124325	0.272576836344991	8.19608311834385e-11	SKU5 similar 5
Peaxi162Scf00739g00036	430.725518451573	1.99273217076022	0.499130966579799	0.00131636725128324	conserved hypothetical protein
Peaxi162Scf00129g01122	571.93672005393	1.98841958470222	0.399609169277858	3.12604990688922e-05	carbonic anhydrase 1
Peaxi162Scf01284g00016	12.5011575716068	1.98677542506011	0.49404522071835	0.00118857637108527	Protein kinase superfamily protein
Peaxi162Scf00546g00527	21.6025739334718	1.98112415639474	0.462946085853445	0.000480697824581167	Unknown protein
Peaxi162Scf00269g00611	66.7735868890988	1.96399423325126	0.453059353660689	0.000390620117641359	GDSL esterase/lipase
Peaxi162Scf00152g00612	620.81887469674	1.95202853638382	0.254239787607891	7.81813616730651e-12	squalene monooxygenase 2
Peaxi162Scf00105g01116	305.932175131285	1.93889671827749	0.44487375490502	0.000358537565726281	Unknown protein
Peaxi162Scf00395g00069	78.8222076212343	1.92484263693532	0.508145607684616	0.0025187681417698	fatty acid hydroxylase 1
Peaxi162Scf00423g00219	93.8338783717203	1.89586694605751	0.30141868520076	4.28404151950078e-08	basic helix-loop-helix (bHLH) DNA-binding superfamily protein
Peaxi162Scf00546g00117	13.3519742175742	1.87547823734713	0.431612181424728	0.000377526350169164	Unknown protein
Peaxi162Scf00517g00317	2090.86113005939	1.87389187594873	0.254480438644649	6.31930243518702e-11	GDSL esterase/lipase
Peaxi162Scf00322g01519	293.114618018937	1.85099011412875	0.401502446449333	0.000135989501765619	cytochrome P450, family 718
Peaxi162Scf00192g00835	117.264108293711	1.84721497950219	0.319711855351943	7.19502503240888e-07	Mitochondrial metalloendopeptidase OMA1
Peaxi162Scf00038g00843	129.104833628835	1.83975302807376	0.214687084741677	1.05098202371938e-14	Unknown protein
Peaxi162Scf00948g00114	222.743220604315	1.837993055187	0.526991819148775	0.00624823104010706	Chromatin remodeling complex subunit, putative isoform 1
Peaxi162Scf00009g00348	307.502832025736	1.83120614176559	0.344781626806586	7.01993852227624e-06	Protein NRT1/ PTR FAMILY 4.6
Peaxi162Scf00159g00137	138.492719334298	1.83108579942776	0.373389026921121	4.24540748815899e-05	GDSL esterase/lipase
Peaxi162Scf00175g00022	69.8470821230683	1.8235625921136	0.44985495637938	0.00106385940254409	Unknown protein
Peaxi162Scf00756g00043	33.1965538270561	1.82318726259614	0.451144387272696	0.00111230643785663	Peroxidase superfamily protein
Peaxi162Scf00756g10018	54.3952839665745	1.82284814659806	0.260767526661291	6.93104441562298e-10	N/D
Peaxi162Scf00154g00515	9.49245772887706	1.80850228100427	0.437907462620129	0.000826196859728988	GDSL lipase 1
Peaxi162Scf00620g00232	60.6785291547226	1.79279385388047	0.339096266243119	7.83435759197938e-06	C4-dicarboxylate transporter/malic acid transport protein
Peaxi162Scf00194g00218	229.881002653026	1.78736037337963	0.281121834016374	2.88528652405524e-08	myb domain protein 61
Peaxi162Scf00106g01317	41.2253041473637	1.78283277634255	0.331556262461078	5.18008878463702e-06	Ras-related protein Rab-7a
Peaxi162Scf00400g00022	336.996290101274	1.78245863601443	0.525957703550278	0.00827227806432575	conserved hypothetical protein
Peaxi162Scf00199g01019	38.7305157030953	1.77715429439332	0.343687135524289	1.30554060088771e-05	Pectin lyase-like superfamily protein
Peaxi162Scf00083g01311	33.8431049644631	1.7757701264935	0.425319698791581	0.00070305522524204	Cytochrome P450 superfamily protein
Peaxi162Scf00362g01047	2175.29241138645	1.76200146691577	0.444224519802639	0.00143434996490921
Peaxi162Scf00135g00086	787.21544987731	1.75913482666438	0.289171099812045	1.36429195506493e-07	2-oxoglutarate (2OG) and Fe(II)-dependent oxygenase superfamily protein
Peaxi162Scf01328g00009	41.8883497151372	1.75678123150079	0.460284871832395	0.00229641396737419	Peroxidase superfamily protein
Peaxi162Scf01569g00002	71.9541774179493	1.7520677365212	0.241110011043226	1.15407192042391e-10	RING-H2 zinc finger protein ATL4
Peaxi162Scf00207g00211	57.3763518572128	1.75178111650839	0.250878353319994	7.24100895124893e-10	Unknown protein
Peaxi162Scf00304g00829	3637.48975914984	1.74388453217648	0.507723749366918	0.00727224217013641	Fe superoxide dismutase 2
Peaxi162Scf00809g00423	12.7010326335572	1.74304392050618	0.511141493858994	0.00780214269505578	LOB domain-containing protein 11
Peaxi162Scf00740g00421	278.729560272191	1.74280297142568	0.4814429125484	0.0041924171280068	YELLOW STRIPE like 3
Peaxi162Scf00016g02633	103.483451227016	1.7423685599846	0.397484467085669	0.000326303845308049	ABC-2 type transporter family protein
Peaxi162Scf00040g03012	127.860352538275	1.7341788421829	0.419466839866312	0.000812643096419661	O-acyltransferase (WSD1-like) family protein
Peaxi162Scf00263g00086	28.5604660596682	1.73106400182166	0.495100383557885	0.00606938071856768	ABC-2 type transporter family protein
Peaxi162Scf00164g01135	55.5310456536612	1.72791546289087	0.517168017954245	0.0095360311437857	Unknown protein
Peaxi162Scf00529g00096	21.821382449162	1.72367268995698	0.376147171803436	0.000150301844947478	Auxin efflux carrier family protein
Peaxi162Scf01261g00011	870.659474990344	1.71831582091476	0.479030092710458	0.00462785658787213	Chitinase family protein
Peaxi162Scf01052g00017	117.794321655299	1.70423045466745	0.353833259922243	6.03981302403025e-05	Ethylene-responsive transcription factor
Peaxi162Scf00136g00113	20.1091787902807	1.70169736078911	0.462358194554587	0.00349578316043262	Abscisic acid receptor PYR1
Peaxi162Scf00732g00317	20163.5790911732	1.69523535154035	0.264575719576119	2.13795070873468e-08	Non-specific lipid-transfer protein
Peaxi162Scf01012g00011	38.6978631906387	1.6844733673794	0.502134520077945	0.00916219551698149	Unknown protein
Peaxi162Scf01385g00031	585.274131707153	1.66936810794104	0.431625562349588	0.00196307143344104	Peroxidase superfamily protein
Peaxi162Scf00055g00234	43.7274367197859	1.6687000473095	0.434553199151838	0.00214400923594748
Peaxi162Scf00581g00063	279.91863221421	1.66769106200623	0.321203791807799	1.18937837248793e-05	glycine rich protein-interacting protein
Peaxi162Scf00023g00611	35.0582944051375	1.66757577244721	0.399298692945126	0.00070034909909188	O-acyltransferase (WSD1-like) family protein
Peaxi162Scf01346g00018	125.545463136993	1.66542730051469	0.435209433225259	0.00223351225807841	Zinc finger protein CONSTANS-LIKE 16
Peaxi162Scf00015g00937	74.017388174154	1.65528203626155	0.462371877116007	0.00472882348096644	LysM domain-containing GPI-anchored protein 1
Peaxi162Scf00064g00059	967.930873393394	1.64993113976743	0.137862849815593	1.45459271773264e-29	V-type proton ATPase 16 kDa proteolipid subunit c1
Peaxi162Scf00128g01770	23.4263025305569	1.64844081948278	0.494208324028277	0.00968512491168595	conserved hypothetical protein
Peaxi162Scf00332g00746	198.744121141685	1.64399490614285	0.484933295275241	0.00824457741397152	Integrase-type DNA-binding superfamily protein
Peaxi162Scf00224g00063	86.1824314077181	1.64360416995677	0.35860386841701	0.000150020927156465	Unknown protein
Peaxi162Scf00486g00012	2217.2203749222	1.62858554470348	0.314064665513083	1.22527351051146e-05	Unknown protein
Peaxi162Scf01068g00019	51.7593607841746	1.62609956552287	0.305580842794823	6.67855168301081e-06	Late cornified envelope protein 1E
Peaxi162Scf00255g00012	22.2258423942558	1.62374777752643	0.441476479238457	0.0035251832538513	Thioredoxin superfamily protein
Peaxi162Scf00047g00116	1712.93179370935	1.61384664752839	0.432486047489212	0.0029950943417881	S-adenosyl-L-methionine:salicylic acid carboxyl methyltransferase
Peaxi162Scf00599g00008	8074.97683229169	1.61204229883489	0.424358600368948	0.00242950569589935	ASR4 protein
Peaxi162Scf00102g00110	81.382462773846	1.60944519540653	0.248271766892459	1.44247219057203e-08	P-loop containing nucleoside triphosphate hydrolases superfamily protein
Peaxi162Scf00020g00168	73.3134190152278	1.60321581817133	0.471037170046692	0.00793911023975851	Late embryogenesis abundant (LEA) hydroxyproline-rich glycoprotein family
Peaxi162Scf00382g00518	796.747795676165	1.59678263557892	0.301988577332666	7.8315966416255e-06	3-ketoacyl-CoA synthase 6
Peaxi162Scf00102g01743	13.2813096235247	1.5922680314382	0.465995114783593	0.00767565278797339	long-chain acyl-CoA synthetase 2
Peaxi162Scf00433g00075	11.1003149882075	1.58721853761917	0.388012762194801	0.000936197548277214	HXXXD-type acyl-transferase family protein
Peaxi162Scf00160g01123	68.832060432221	1.5790033456093	0.457059788932859	0.00686754277230315	purine permease 3
Peaxi162Scf00111g01480	103.162350040754	1.56959345462165	0.271878279319789	7.36292576015982e-07	Ubiquitin domain-containing protein
Peaxi162Scf01183g00137	41.4532475393858	1.56700385511055	0.462425476478915	0.00827738738705276	AMP-dependent synthetase and ligase family protein
Peaxi162Scf00169g00915	30.8848267802618	1.55848500816899	0.388275798400059	0.00122434571903634	uridine-ribohydrolase 2
Peaxi162Scf00620g00814	1879.3726987534	1.55733209541131	0.241989228496359	1.84873195733944e-08	Glucose-methanol-choline (GMC) oxidoreductase family protein
Peaxi162Scf00540g00521	66.1641172330057	1.55136630097258	0.339746535513486	0.000158884292244736	Leucine-rich receptor-like protein kinase family protein
Peaxi162Scf00150g00001	45.1693985858501	1.55082673366154	0.31842132932757	4.88620663455933e-05	NAC domain containing protein 35
Peaxi162Scf00802g10028	45.6356873958134	1.54463751189989	0.401221866883825	0.00207959267684537	N/D
Peaxi162Scf00576g00123	427.778749258724	1.53206399806386	0.156892758352866	2.52650706769156e-19	CASP-like protein 1
Peaxi162Scf00362g00962	16150.6507934812	1.530892836883	0.292501587248632	9.74444842675386e-06	proline-rich protein 4
Peaxi162Scf00173g01010	20078.0660145612	1.53070833288884	0.398421205045743	0.00213082813703072	copper chaperone
Peaxi162Scf00931g00043	37.1589327561996	1.52235999817504	0.328001468865316	0.000121051977865559	Protein of unknown function, DUF538
Peaxi162Scf00015g00927	288.89907029527	1.52209661752633	0.236660521396241	1.88509022198172e-08	Zinc finger protein CONSTANS-LIKE 16
Peaxi162Scf00403g00835	111.833818442686	1.51992785197627	0.295169103825507	1.4353558794868e-05	Unknown protein
Peaxi162Scf00620g00241	1855.03095859366	1.5186780132406	0.399777257839299	0.00242950569589935	Copper chaperone for superoxide dismutase
Peaxi162Scf23835g00001	113.996315908468	1.51704564077627	0.422172028422928	0.0045389441119002	Chlorophyll a-b binding protein 25 chloroplastic
Peaxi162Scf00319g00521	44.69721096185	1.51459505568993	0.362327157893923	0.000691308331059423	Tetratricopeptide repeat (TPR)-like superfamily protein
Peaxi162Scf00132g00024	31.1988941725647	1.51178313799102	0.384714464781562	0.00161301657928583	Cyclin-L1-1
Peaxi162Scf00185g00057	432.913112615884	1.51004647130097	0.321870244890903	9.93762105053806e-05	NAD(P)-binding Rossmann-fold superfamily protein
Peaxi162Scf00053g00716	993.272433812804	1.50929808508678	0.228505391074273	6.84897112190558e-09	alpha/beta-Hydrolases superfamily protein
Peaxi162Scf00140g00212	28.2424770366196	1.50840689430683	0.423687182755196	0.00501916738758261	Mannan endo-1,4-beta-mannosidase 7
Peaxi162Scf00152g00433	257.141773689169	1.50187014247695	0.355102372009221	0.000579636169150898	beta-D-xylosidase 4
Peaxi162Scf00241g00917	28.2248747974129	1.49364564849834	0.315931818174083	8.63044324938814e-05	TRICHOME BIREFRINGENCE-LIKE 39
Peaxi162Scf00602g00008	246.6322426402	1.49331696832244	0.3844224618285	0.00186862380326065	Long-chain-alcohol oxidase FAO2
Peaxi162Scf00207g00258	31.9009925544957	1.49310192868871	0.390835416315157	0.00227822061831636	amino acid binding protein, putative
Peaxi162Scf00089g01325	44.7548826650232	1.48887210407001	0.395694876587973	0.00273479663543472
Peaxi162Scf00211g00111	1326.59482000934	1.48774727168035	0.315494985802981	9.10854913640781e-05	Late embryogenesis abundant (LEA) hydroxyproline-rich glycoprotein family
Peaxi162Scf00086g00052	55.3706677909532	1.48526866149916	0.305624931714846	5.08462864308043e-05	TCP transcription factor 22
Peaxi162Scf00928g00232	461.598884213226	1.4810263793747	0.408623635391218	0.00414179184849067	sucrose synthase 4
Peaxi162Scf00071g00313	380.639432548029	1.4798065122042	0.315865572742597	0.000101784773699333	Protein of unknown function, DUF538
Peaxi162Scf00010g01318	334.262766703259	1.47513832617709	0.222487466938062	5.98292674767069e-09	NAD(P)-binding Rossmann-fold superfamily protein
Peaxi162Scf01056g00245	84.3945772266769	1.47455829456999	0.243974751524678	1.70690532706911e-07	TRICHOME BIREFRINGENCE-LIKE 21
Peaxi162Scf00438g00830	133.826373243234	1.46860111586944	0.387236209310905	0.00247982207778135
Peaxi162Scf00171g00530	30.9077697516793	1.46772324103935	0.33182281560012	0.000279044772180769	D-cysteine desulfhydrase isoform 1
Peaxi162Scf00244g00062	1795.00973900017	1.45954558551358	0.223716904300386	1.1271554244911e-08	Cytochrome P450 superfamily protein
Peaxi162Scf00175g00326	89.4572148065697	1.45853307570049	0.43429919406943	0.00906983737125569	2-oxoglutarate (2OG) and Fe(II)-dependent oxygenase superfamily protein
Peaxi162Scf00422g00079	89.282389686996	1.45775211052013	0.356365099176588	0.000936197548277214	Domain of unknown function (DUF966)
Peaxi162Scf00646g00323	577.410240971784	1.45703083951401	0.319080945846186	0.000158884292244736	alpha/beta-Hydrolases superfamily protein
Peaxi162Scf00007g01020	53.1499944724401	1.45476019081297	0.315477133711637	0.000135449926020946	Homeobox-leucine zipper protein HDG2
Peaxi162Scf00290g00102	14.3067277156303	1.45441714136555	0.411979733951239	0.00549448036178115	Unknown protein
Peaxi162Scf00071g01212	1896.72398269359	1.449467520799	0.282057444403114	1.51366670150147e-05	beta glucosidase 17
Peaxi162Scf00964g00003	49.1124359157239	1.44763388452236	0.304967180535239	7.9714827064019e-05	AT hook motif-containing protein
Peaxi162Scf01305g00027	236.74997465763	1.4451780577278	0.400152457134171	0.0042971606582045	cyclin p4
Peaxi162Scf00030g00277	399.554019108172	1.44427926112322	0.299247506635796	5.82334762608666e-05	Cytochrome P450 superfamily protein
Peaxi162Scf00703g00018	51.6085106003859	1.43997600774261	0.323562666432053	0.000250830993250561	Unknown protein
Peaxi162Scf01183g00138	172.682690024314	1.43629935614767	0.207948207331573	1.1587494808501e-09	AMP-dependent synthetase and ligase family protein
Peaxi162Scf00207g01242	35.5726167008439	1.42920269675082	0.373031805123557	0.00220246820604225	Avr9/Cf-9 rapidly elicited protein 146
Peaxi162Scf00037g00635	2836.65188303898	1.42916020412658	0.207853729026226	1.38989758689337e-09	Linoleate 9S-lipoxygenase 6
Peaxi162Scf00081g00269	160.894492828046	1.42780520540416	0.35581581579762	0.00122682390825045	Unknown protein
Peaxi162Scf00459g00125	317.975008592915	1.42593035780427	0.139767838453649	3.5945837814803e-21	6,7-dimethyl-8-ribityllumazine synthase
Peaxi162Scf00789g00533	166.835123995387	1.4226393377349	0.39830677116909	0.00484757708901047	ammonium transporter 1
Peaxi162Scf00016g00148	3498.8623780837	1.41633831640121	0.242643126447536	5.32024771783324e-07	fructose-bisphosphate aldolase 2
Peaxi162Scf00047g00063	29.9503124299941	1.40841580447874	0.324432742369825	0.000382509190524876	basic helix-loop-helix (bHLH) DNA-binding superfamily protein
Peaxi162Scf00202g00001	390.424829036748	1.40420805706653	0.203125940527009	1.12268105007415e-09	NAD(P)H dehydrogenase (quinone)
Peaxi162Scf00096g01615	13795.6252958529	1.39948292963148	0.403966892167656	0.00667061267448517	xyloglucan endotransglucosylase/hydrolase 7
Peaxi162Scf00315g00820	392.084114044533	1.39929064211264	0.337858875377004	0.000795500299401562	Xyloglucan endotransglucosylase/hydrolase family protein
Peaxi162Scf00548g00211	36.5656860083726	1.39638717425821	0.386447013999325	0.00427013336673643	conserved hypothetical protein
Peaxi162Scf00605g00011	237.283990452321	1.39125145901046	0.251224434213654	2.38058472147246e-06	CBL-interacting protein kinase 12
Peaxi162Scf00159g01645	561.228619263047	1.39003403152298	0.316503885638081	0.000318012166098644	GDSL esterase/lipase
Peaxi162Scf00296g00029	101.780354056779	1.3863685701606	0.40852896088795	0.0081871096617933	2-oxoglutarate (2OG) and Fe(II)-dependent oxygenase superfamily protein
Peaxi162Scf00091g00074	392.304918133879	1.386213728375	0.20931774021793	6.23211285890123e-09	NAC domain protein,
Peaxi162Scf00100g00081	4729.5147524331	1.3846168986915	0.171172051207074	3.93360521392098e-13	Bifunctional inhibitor/lipid-transfer protein/seed storage 2S albumin superfamily protein
Peaxi162Scf00700g00055	56.1132098018604	1.38146242414119	0.301422637288172	0.000150020927156465	Unknown protein
Peaxi162Scf00546g00224	77.4054695572505	1.37902175024532	0.280980632932518	4.16978726886144e-05	Aldehyde dehydrogenase family 2 member C4
Peaxi162Scf00401g00338	95.816679757205	1.37475926913647	0.288503559033561	7.41527034732344e-05	Unknown protein
Peaxi162Scf00021g01719	108.887913969204	1.37394454262708	0.369255901675545	0.00310963984898909	sterol C4-methyl oxidase 1-2
Peaxi162Scf00160g00529	220.433615519368	1.3739267839742	0.31845956595068	0.000422401084274745	serine carboxypeptidase-like 9
Peaxi162Scf00314g01041	300.310374837062	1.36431612808589	0.332806762949633	0.00091651041020694	AP2-like ethylene-responsive transcription factor
Peaxi162Scf00242g00093	2061.37854009005	1.35899256443948	0.392197271801424	0.00666021140362631	Chlorophyll a-b binding protein 50 chloroplastic
Peaxi162Scf00047g00084	324.899547794314	1.35482353483147	0.305579271898843	0.000267973458573323	Zinc-binding dehydrogenase family protein
Peaxi162Scf00691g00417	94.9247134092041	1.35460068819899	0.292073934172144	0.000122512709594485	WRKY DNA-binding protein 35
Peaxi162Scf00360g00117	754.412374858155	1.35230797829917	0.315969980103899	0.000480455706809573	Peroxidase superfamily protein
Peaxi162Scf01149g00020	1343.82789012979	1.35168535472374	0.287262801218375	9.43846748139544e-05	Transmembrane amino acid transporter family protein
Peaxi162Scf00486g00310	285.089844853952	1.35040622764244	0.213583444761038	3.55231248465056e-08	alpha/beta-Hydrolases superfamily protein
Peaxi162Scf00409g00520	468.848188149915	1.34829851695839	0.32499489812716	0.000777908538215159	RmlC-like cupins superfamily protein
Peaxi162Scf00798g00114	135.282230237788	1.33992056836918	0.161143490882198	7.03155431449879e-14	GDSL esterase/lipase 5
Peaxi162Scf00238g00413	237.062331867028	1.33189751720624	0.236233162853469	1.47664670266663e-06	Acyl-ACP thioesterase
Peaxi162Scf00444g00859	299.511671089238	1.32997370216162	0.233740988499562	1.12877266346996e-06	Arabidopsis thaliana protein of unknown function (DUF821)
Peaxi162Scf00763g00326	282.362852994261	1.32933464417738	0.244619127005608	3.95917513999244e-06	3-oxoacyl-
Peaxi162Scf00928g00147	164.87976089305	1.32825869170681	0.355028113949956	0.00290834068227799	Chlorophyll a-b binding protein, chloroplastic
Peaxi162Scf00924g00013	38.6919033678534	1.32529567557807	0.326871623854639	0.00106162514395481	MLP-like protein 28
Peaxi162Scf00096g01616	5292.3545332655	1.32354334078165	0.28360013508086	0.000109794863817962	xyloglucan endotransglucosylase/hydrolase 6
Peaxi162Scf01073g00030	226.486465646042	1.32313970019905	0.212517889606259	6.06883803859433e-08	Protein kinase family protein
Peaxi162Scf00017g00118	607.49661700285	1.31535794893162	0.269772852016129	4.80085198198084e-05	Caffeic acid 3-O-methyltransferase
Peaxi162Scf00159g01111	447.240874594463	1.31409569070547	0.285670090005537	0.000141898489326185	MLP-like protein 43
Peaxi162Scf00536g00035	1990.74745907316	1.31333619819473	0.213937011974302	1.01540669372791e-07	brain protein 44-like protein
Peaxi162Scf00013g00337	33.4085702230012	1.3127965704424	0.266787374836319	3.92868849095714e-05	Unknown protein
Peaxi162Scf00714g00017	124.190693922648	1.31051482840164	0.285610010808088	0.000147761117057599	Pathogenesis-related thaumatin superfamily protein
Peaxi162Scf00366g00001	125.902047278398	1.30986972520582	0.232632358416963	1.53568137143955e-06	Sec14p-like phosphatidylinositol transfer family protein
Peaxi162Scf00009g00351	713.944326036943	1.30929977358693	0.268663521042397	4.82156486248017e-05	HXXXD-type acyl-transferase family protein
Peaxi162Scf00047g01129	1257.77287095843	1.30729199846292	0.324384529459028	0.00115354230891703	S-adenosyl-L-methionine:salicylic acid carboxyl methyltransferase
Peaxi162Scf00128g10012	127.85654929341	1.30317176404602	0.203331619444525	2.13795070873468e-08	N/D
Peaxi162Scf00755g00009	2526.37989013801	1.29998103028671	0.27357973643557	7.8407646954189e-05	Alcohol-forming fatty acyl-CoA reductase
Peaxi162Scf00033g02610	37.8917314755049	1.29194559636939	0.262154363706113	3.82341015450518e-05	Cyclopropane-fatty-acyl-phospholipid synthase
Peaxi162Scf00020g02337	222.47831318048	1.29084107118462	0.191464355565832	3.13121783236681e-09	K-box region and MADS-box transcription factor family protein	TF-MADS-typeII-AP1/SQUA-euFUL-Petunia axillaris FBP29
Peaxi162Scf00009g03513	523.018922704041	1.28751684358516	0.30387703274846	0.000563476486949786	HXXXD-type acyl-transferase family protein
Peaxi162Scf00658g00726	71.715461597278	1.28312718675375	0.318475792539286	0.00115790438012663	ENTH/VHS family protein
Peaxi162Scf00083g00619	286.266877098112	1.28177387221936	0.287331653982607	0.000240661476352493	NAD(P)-binding Rossmann-fold superfamily protein
Peaxi162Scf00009g00423	324.490181901534	1.28137172582791	0.27240749601166	9.49305432522351e-05	Protein NRT1/ PTR FAMILY 2.8
Peaxi162Scf00451g00912	274.606487532562	1.28036826083923	0.30411285772207	0.000623604261965976	Plasma membrane ATPase 2
Peaxi162Scf01363g00023	99.8678661493655	1.27761142838319	0.321341013349927	0.00138862460092639	Unknown protein
Peaxi162Scf00009g00529	200.155270216288	1.27678655466403	0.315570648966983	0.00109222409429028	zinc ion binding
Peaxi162Scf00394g00510	12715.9206181562	1.27663132131789	0.22833236702312	1.85838078109309e-06	Ribulose bisphosphate carboxylase small chain, chloroplastic
Peaxi162Scf00037g01622	428.267486346874	1.27499661719898	0.363541918826203	0.00588017145644817	F-box protein PP2-B1
Peaxi162Scf00059g00169	318.813241021426	1.27487930196257	0.236435701402711	4.8861430447088e-06	O-acyltransferase (WSD1-like) family protein
Peaxi162Scf00479g00423	41.2504899510872	1.27436506378986	0.370583591026101	0.00719088719591441	Unknown protein
Peaxi162Scf00442g00313	86.0460242636714	1.27434484721591	0.285922866004933	0.000243903513402843	MLP-like protein 28
Peaxi162Scf00285g00720	584.002200889971	1.27423156407378	0.334457458885551	0.00234806561826804	cytochrome P450, family 71 subfamily B, polypeptide 35
Peaxi162Scf00965g00034	96.7847873906284	1.27243659483515	0.284221727434201	0.000225152877419697	cytochrome P450, family 71 subfamily A, polypeptide 22
Peaxi162Scf00374g00619	114.714912783355	1.27209841108591	0.317251217836742	0.00123786493795722	Harpin-induced 1
Peaxi162Scf00071g00135	145.260322392188	1.27064917170752	0.319307017900088	0.00137385714256008	myb domain protein 61
Peaxi162Scf00009g00374	664.840589920944	1.26886576021645	0.271156362727699	0.000104348928721574	HXXXD-type acyl-transferase family protein
Peaxi162Scf00784g00010	125.948122041382	1.26839865260494	0.289312487455053	0.000325674948198104	AMP-dependent synthetase and ligase family protein
Peaxi162Scf02148g00024	49.2491962251811	1.26565533885722	0.27834991613805	0.000170931229456954	cytochrome P450, family 76 subfamily C, polypeptide 4
Peaxi162Scf00465g00015	394.517025874124	1.26517522411602	0.325526447459539	0.00185803398773908	L-tyrosine decarboxylase
Peaxi162Scf00628g00019	186.421324524704	1.26062711501432	0.306795112327624	0.000884534383258479	Branched-chain-amino-acid aminotransferase 6
Peaxi162Scf00157g00014	330.571761079882	1.25913580750875	0.267564934113704	9.43064981115351e-05	HXXXD-type acyl-transferase family protein
Peaxi162Scf00253g00722	259.174622303675	1.25876190610687	0.26652100922854	8.80706092140681e-05	conserved hypothetical protein
Peaxi162Scf00065g00214	753.661528549762	1.25824875150034	0.236883251078239	7.01993852227624e-06	Unknown protein
Peaxi162Scf00194g01039	94.6829800017197	1.25611521166863	0.250550530481453	2.64841302997559e-05	NAC domain containing protein 35
Peaxi162Scf00038g02527	53.4110706723137	1.25541229523059	0.31949274772	0.00161319623961311	Core-2/I-branching beta-1,6-N-acetylglucosaminyltransferase family protein
Peaxi162Scf00154g01144	163.742397815071	1.25481772453911	0.375449737265269	0.00951428988668235	G-type lectin S-receptor-like serine/threonine-protein kinase
Peaxi162Scf00623g00214	153.663407431718	1.25466531607019	0.340205328877853	0.00343390230169394	zinc transporter 8 precursor
Peaxi162Scf00009g00711	206.720719573225	1.25374881121685	0.362193863897591	0.00672563177494767	Unknown protein
Peaxi162Scf00282g00014	2805.80914756566	1.25342424644001	0.336681842637737	0.00309129069984143	annexin 4
Peaxi162Scf00106g00037	114.400974519116	1.25205223427469	0.320190126174709	0.00171235327150845	NDH dependent flow 6
Peaxi162Scf00231g01221	1293.96479454287	1.25031184150002	0.280085746040898	0.000237860887472525	Ribulose bisphosphate carboxylase small chain, chloroplastic
Peaxi162Scf00160g01615	84.932609736779	1.24799288788117	0.285364141628086	0.000339305393704492	TGACG-sequence-specific DNA-binding protein TGA-1A
Peaxi162Scf00179g00625	31.6316628584689	1.24537753459758	0.341508927852827	0.0038561009249091	F-box/FBD/LRR-repeat protein
Peaxi162Scf00003g01013	416.090061810957	1.24470536440385	0.3256073703693	0.00226139371384471	NAD(P)-binding Rossmann-fold superfamily protein
Peaxi162Scf00835g00312	807.236913566093	1.24419460844255	0.30560521379861	0.00100186773265474	hydroxycinnamoyl-CoA shikimate/quinate hydroxycinnamoyl transferase
Peaxi162Scf00394g00425	13644.0189056369	1.23967206406641	0.215330599711626	7.93092963914388e-07	Ribulose bisphosphate carboxylase small chain, chloroplastic
Peaxi162Scf00131g00715	1374.4050832756	1.235960270875	0.235210197910722	8.93547886551043e-06	3-ketoacyl-CoA synthase 2
Peaxi162Scf01178g00019	45.9332478755046	1.23455083768035	0.309375660848681	0.0013248094913245	MADS-box transcription factor FBP22	TF-MADS-typeII-SOC1-Petunia axillaris FBP22
Peaxi162Scf00081g00088	4871.72557174796	1.23005460238405	0.286667885256917	0.000461840864169185
Peaxi162Scf00364g00716	118.238422358338	1.2298596189206	0.30086145370855	0.000944874917460011	AMP-dependent synthetase and ligase family protein
Peaxi162Scf00091g00713	1126.8474766961	1.22839467236947	0.292500833748811	0.000644868133710119	photosystem I subunit O
Peaxi162Scf00106g00326	92.5599127250264	1.22478685835802	0.303601250661818	0.00113769081896053	NDH dependent flow 6
Peaxi162Scf00753g00052	695.00829412936	1.22448885594776	0.358479354575602	0.00769091414299757	Cytochrome P450 superfamily protein
Peaxi162Scf00501g00021	42282.043450654	1.22332451980493	0.17099026688616	2.46002048031338e-10	Ribulose bisphosphate carboxylase small chain 3 chloroplastic
Peaxi162Scf00821g00312	75.7631046089358	1.21993198885547	0.228687449865202	6.36041953140794e-06	Rhamnogalacturonate lyase family protein
Peaxi162Scf00016g00073	163.618336038651	1.21829398182526	0.179223668871486	2.29651689700846e-09
Peaxi162Scf00175g00918	142.898399639375	1.2171864620647	0.252033349887417	5.76612514516743e-05	RING/U-box superfamily protein	TF-MADS-typeII-SEP/AGL6-SEP4-Petunia axillaris FBP4/TF-MADS-typeII-AP1/SQUA-euAP1-Petunia axillaris euAP1*
Peaxi162Scf01261g00138	80.4765824798758	1.21658958565198	0.277575815328368	0.000326762473068004	AMP-dependent synthetase and ligase family protein
Peaxi162Scf00145g00045	29.6891281312096	1.21225361941218	0.35125884763556	0.00693464321688932	Unknown protein
Peaxi162Scf00176g00122	556.276483182296	1.21172752312738	0.218572089101015	2.30909704508224e-06	alpha/beta-Hydrolases superfamily protein
Peaxi162Scf00364g00057	389.913811368798	1.21095398122084	0.315370730204931	0.0021445744289976	YELLOW STRIPE like 7
Peaxi162Scf00638g00210	135.17628646064	1.20923220157064	0.25342969840068	7.23702286233903e-05	Heavy metal transport/detoxification superfamily protein
Peaxi162Scf00077g00034	580.003788354554	1.20836538476503	0.301233176656694	0.00123039998370286	2-oxoglutarate (2OG) and Fe(II)-dependent oxygenase superfamily protein
Peaxi162Scf00575g00016	205.700906867802	1.20714607257401	0.362100352374312	0.0097375134624664	myb domain protein 60
Peaxi162Scf01044g00008	662.595777643362	1.20698492701571	0.251041392363938	6.24636817425626e-05	3-isopropylmalate dehydratase large subunit
Peaxi162Scf00714g00014	222.573362486221	1.20500533784385	0.239064429059304	2.34675093631546e-05	Pathogenesis-related thaumatin superfamily protein
Peaxi162Scf00245g00011	89.3277511340489	1.20485750764985	0.248955524975693	5.57338688552008e-05	S-adenosyl-L-methionine-dependent methyltransferases superfamily protein
Peaxi162Scf00599g00009	1768.1574376024	1.20404358152393	0.320363974012073	0.00277225278511606	Unknown protein
Peaxi162Scf00008g02716	106.78738307591	1.20206965121384	0.321989356068686	0.002983373268402	Protein kinase superfamily protein
Peaxi162Scf00724g00016	603.017921727544	1.19994058832709	0.280699768824752	0.000487304107618206	Threonine synthase
Peaxi162Scf00160g01749	257.404077466144	1.19949791801413	0.304271027561532	0.00155052423015285	Short-chain dehydrogenase reductase 2a
Peaxi162Scf01141g00003	83.6248838833933	1.19775441355287	0.348963682375205	0.00732864278005145	Unknown protein
Peaxi162Scf00171g01125	1371.74152844709	1.19742505828131	0.233926622481269	1.67187052528791e-05	CASP-like protein
Peaxi162Scf00285g00049	802.588988144164	1.19710877474741	0.322205911037313	0.00316461309115342	Polygalacturonase inhibitor
Peaxi162Scf00740g00112	583.87112426255	1.19525277814874	0.185241373730691	1.69511590298594e-08	IQ-domain 21
Peaxi162Scf01044g00110	447.14217496964	1.19491578818641	0.22307574458486	5.68215012154437e-06	3-isopropylmalate dehydratase large subunit
Peaxi162Scf00299g00340	1768.26727590171	1.19218594785878	0.261751534889273	0.000165850268897103	malate dehydrogenase
Peaxi162Scf00062g00919	3845.41523994789	1.19148700046564	0.24511052364688	5.06263818496544e-05	alanine:glyoxylate aminotransferase
Peaxi162Scf00035g01717	566.750620817951	1.18962080173656	0.230501882685693	1.36906878285404e-05	Peroxisomal (S)-2-hydroxy-acid oxidase
Peaxi162Scf00876g00114	70.8977096067522	1.18621961505278	0.294083616063568	0.00113945115921841	Flavin-binding monooxygenase family protein
Peaxi162Scf01604g10016	456.847348201047	1.18320611801373	0.261960033372653	0.000192364523569875	N/D
Peaxi162Scf00004g00041	69.5961790277386	1.18229219274265	0.251726306176121	9.71718570788062e-05	pleiotropic drug resistance 6
Peaxi162Scf00844g00312	81.1153966928631	1.18157348567992	0.303600779775203	0.00182529114748107	Auxin-responsive GH3 family protein
Peaxi162Scf00591g00413	290.233135587392	1.17674539117996	0.309799003231675	0.00242950569589935	Acetolactate synthase 2 chloroplastic
Peaxi162Scf00836g00220	34.2073775920348	1.17583228093832	0.338035739550369	0.00638033887597452	respiratory burst oxidase protein F
Peaxi162Scf00714g10016	1351.20078549681	1.17465444799656	0.286356441676926	0.000908287138683977	N/D
Peaxi162Scf00017g00613	6742.42528778103	1.17053553688795	0.278360276775971	0.000633557550644991	Major pollen allergen Bet v 1-G
Peaxi162Scf00071g01143	1291.01303806156	1.16969260494369	0.278159551775362	0.000633557550644991	beta glucosidase 17
Peaxi162Scf00295g01020	136.154168855257	1.16596569203686	0.276113620091926	0.000595621856728	Phototropic-responsive NPH3 family protein
Peaxi162Scf00294g00032	55.3630172696222	1.16552624486654	0.342312283973344	0.00791911601736407	AMP-dependent synthetase and ligase family protein
Peaxi162Scf00358g00004	10696.4631097908	1.16492950444233	0.295335385529692	0.00154151145624129	Unknown protein
Peaxi162Scf00228g00914	119.683257225769	1.16107011601182	0.23542980304198	3.77670806913189e-05	myb domain protein 78
Peaxi162Scf00047g00235	188.148142369494	1.15878251553139	0.303386758064207	0.00228066043871336	HXXXD-type acyl-transferase family protein
Peaxi162Scf00209g00069	839.104699395303	1.15876234857009	0.206317882142203	1.66140398283037e-06	Protein NRT1/ PTR FAMILY 2.13
Peaxi162Scf01044g00224	1419.61548544829	1.15809395036236	0.215337684827264	5.18008878463702e-06	3-isopropylmalate dehydratase large subunit
Peaxi162Scf45037g00004	1441.11543966689	1.15793667171698	0.250001691031631	0.000124844275906022	3-isopropylmalate dehydratase large subunit
Peaxi162Scf03863g00003	215.47750232952	1.15785859993396	0.339153342511228	0.00771725068445191	NAD(P)-binding Rossmann-fold superfamily protein
Peaxi162Scf00002g01511	162.440200772832	1.15689587208311	0.345290231859353	0.00928044029916067	L-lactate dehydrogenase A chain
Peaxi162Scf00128g10022	40.1614637911664	1.15671077014057	0.324275577581427	0.00491637762211028	N/D
Peaxi162Scf00009g01815	139.748723499171	1.15576440910228	0.248801361815865	0.000119476004739281	RING/U-box superfamily protein
Peaxi162Scf00007g01415	96.0366647434939	1.1507646022144	0.314895867163597	0.00377367478224225	Phototropic-responsive NPH3 family protein
Peaxi162Scf00785g00321	1040.07680484854	1.14957902849123	0.21305619752581	4.81500879166609e-06	Unknown protein
Peaxi162Scf00003g01127	71.4952316535232	1.14814716089236	0.296377283442101	0.00192218833351135	cis-prenyl transferase 9
Peaxi162Scf00003g00487	2130.67745098488	1.1469481144024	0.322617437565266	0.00510115640101283	HXXXD-type acyl-transferase family protein
Peaxi162Scf00064g01318	2007.31512408092	1.14188198443561	0.239125942473458	7.12838195405082e-05	glyceraldehyde-3-phosphate dehydrogenase C2
Peaxi162Scf00304g00515	138.819150013613	1.13691760781714	0.302881118900755	0.00280823826796648	GDSL esterase/lipase
Peaxi162Scf03294g00014	4304.5676362957	1.13641590579213	0.247845282766523	0.000149664379724931	Major pollen allergen Bet v 1-G
Peaxi162Scf00050g00052	138.768367909404	1.13366694214922	0.299794343696218	0.00256245611766331	cytochrome P450, family 76 subfamily C, polypeptide 4
Peaxi162Scf00286g00940	784.117083897459	1.13249544456399	0.256609593404824	0.000291011234388673	cytochrome P450, family 83 subfamily B, polypeptide 1
Peaxi162Scf00451g00024	356.824297718593	1.13183178704258	0.259336840860291	0.000350959061125746	UDP-Glycosyltransferase superfamily protein
Peaxi162Scf00270g00089	98.9393582036111	1.13065686734113	0.314926488181067	0.00458652275264255	Unknown protein
Peaxi162Scf00818g00531	343.545230527414	1.12895489728145	0.227592395250436	3.3568143300594e-05	Bifunctional aspartokinase/homoserine dehydrogenase 1
Peaxi162Scf00603g00011	6719.92418696658	1.12800189581683	0.314010069287749	0.00455390015793007	Chlorophyll a-b binding protein 50 chloroplastic
Peaxi162Scf00160g00174	549.915837423804	1.12799333884316	0.320430751876425	0.00563364718065151	Short-chain dehydrogenase reductase 2a
Peaxi162Scf03294g00015	4061.68857293025	1.12659488651781	0.243407932047603	0.000126453665416745	Major pollen allergen Bet v 1-D/H
Peaxi162Scf00364g00721	436.535717191718	1.12543845692166	0.292733286178429	0.00211622498294965	AMP-dependent synthetase and ligase family protein
Peaxi162Scf00014g02412	94.4953246663907	1.12530781174968	0.251642604867078	0.000230246575064916	phellandrene synthase 1-like protein
Peaxi162Scf00000g51016	5421.17637884111	1.11182526505091	0.213442873003909	1.1052823309042e-05	Chlorophyll a-b binding protein 13 chloroplastic
Peaxi162Scf00067g00414	294.305102624072	1.11086862596156	0.200919471855853	2.4623360043004e-06	Flavin-binding monooxygenase family protein
Peaxi162Scf01010g00129	127.868317598609	1.10993907224391	0.306995134875067	0.00424566877963753	strictosidine synthase-like 2
Peaxi162Scf00047g02336	90.7651536683059	1.10935848285678	0.241302539997835	0.000143295958204918	3-hydroxyisobutyryl-CoA hydrolase-like protein 1 mitochondrial
Peaxi162Scf00016g01824	522.909155872476	1.10618187988176	0.198530010899326	2.02343282204509e-06	Unknown protein
Peaxi162Scf00443g00512	411.433824149077	1.10457453086339	0.282435550746576	0.00171235327150845	potassium channel in Arabidopsis thaliana 1
Peaxi162Scf00456g00310	952.922495254026	1.10173242881191	0.29287104791542	0.00274045512785811	gamma-tocopherol methyltransferase
Peaxi162Scf00700g00231	884.303671242895	1.0997526637136	0.244940593904959	0.000213019016903619	Estradiol 17-beta-dehydrogenase 12
Peaxi162Scf00478g00048	9917.18320199509	1.09923437265544	0.204066439497193	5.02008686616693e-06	Lipase/lipooxygenase, PLAT/LH2 family protein
Peaxi162Scf01019g00112	467.087917983884	1.09584792868322	0.301807160028834	0.00404622936042679	Sugar transport protein 1
Peaxi162Scf00041g01511	52.0707863273588	1.09573596965509	0.214302857646803	1.71548469485388e-05	Sugar transport protein 5
Peaxi162Scf00479g00065	832.541208275044	1.09303526073985	0.169808289695656	1.84501703345377e-08
Peaxi162Scf00160g01037	1403.55680065847	1.09185803530998	0.274069716867577	0.00135233192949669	HXXXD-type acyl-transferase family protein
Peaxi162Scf00160g00626	185.000171583596	1.0892498721568	0.308911310873203	0.00555734253507103	serine carboxypeptidase-like 2
Peaxi162Scf00066g01121	224.169234087215	1.08649289871489	0.238109418434804	0.000160669433416517	2-oxoisovalerate dehydrogenase subunit alpha 1 mitochondrial
Peaxi162Scf00798g00002	267.762405933449	1.08592060231487	0.287965563404898	0.00266260603858927	HXXXD-type acyl-transferase family protein
Peaxi162Scf01536g00004	7280.70232590666	1.08334404923536	0.288938695300798	0.00284234477641616	Chlorophyll a-b binding protein 50 chloroplastic
Peaxi162Scf00016g02111	154.16748438638	1.07902939468529	0.319204093071402	0.00848611982261802	UDP-Glycosyltransferase superfamily protein
Peaxi162Scf00129g00003	1028.78633918701	1.07783778981112	0.215518493674595	2.79793197455661e-05	expansin A1
Peaxi162Scf00225g00525	134.423302128057	1.07411856914757	0.265160308429807	0.00107380296496468	sodium hydrogen exchanger 2
Peaxi162Scf00519g00711	357.864356637299	1.07164452604755	0.268614251902785	0.00132880914953558	alpha/beta-Hydrolases superfamily protein
Peaxi162Scf00045g00444	413.614877865657	1.07136100210686	0.25743398966009	0.000740280047726969	ATP-dependent RNA helicase Dbp73D isoform 1
Peaxi162Scf00102g01864	391.935748881609	1.06751061171516	0.185076500309145	7.56174752482529e-07	3-oxoacyl-
Peaxi162Scf01142g00002	432.198369713542	1.06572595020988	0.249666514836927	0.000498806645997378	HXXXD-type acyl-transferase family protein
Peaxi162Scf00038g02015	77.5857917613246	1.06447978244891	0.248256990918219	0.000467079983321842	Unknown protein
Peaxi162Scf00623g00023	96.1691653793236	1.06324230842701	0.305323935549422	0.00632372304860814	Zinc transporter 7
Peaxi162Scf00064g00535	992.769923860172	1.06268110367486	0.254684967380946	0.000710406703769533	Bifunctional nuclease 1
Peaxi162Scf00940g00110	30.3946748243629	1.06181615894444	0.309596787899839	0.0073841553647198	myb-like HTH transcriptional regulator family protein
Peaxi162Scf00104g00083	106137.957225344	1.06168523159561	0.19931196261516	6.52072147724443e-06	Ribulose bisphosphate carboxylase small chain 8B, chloroplastic
Peaxi162Scf00094g00051	878.614323077957	1.06159663078815	0.221755029129967	6.78741758156849e-05	glycerol-3-phosphate acyltransferase 6
Peaxi162Scf00207g00623	70.122181830311	1.06009034259887	0.237654504631025	0.000240701432902	Cytochrome P450 superfamily protein
Peaxi162Scf00450g00739	520.032546813001	1.05819439058125	0.196757832722967	5.18008878463702e-06	cyclin-dependent kinase inhibitor
Peaxi162Scf00464g00323	110.661223162624	1.05731120512915	0.268958796332794	0.00161059716112033	SAUR-like auxin-responsive protein family
Peaxi162Scf00602g00112	235.574249776203	1.05543711267534	0.252152441003728	0.000679785290605031	Long-chain-alcohol oxidase FAO1
Peaxi162Scf00987g00022	1188.893972818	1.05388797020792	0.190481036839406	2.42752131168425e-06	Photosystem II CP47 chlorophyll apoprotein
Peaxi162Scf00136g00176	68.8280478194861	1.04926951597635	0.308664255242479	0.00803183167920075	Calcium-dependent lipid-binding (CaLB domain) family protein
Peaxi162Scf00032g00063	6736.89046621636	1.04870949574856	0.218042574353733	6.21504965854369e-05	Photosystem II 5 kDa protein, chloroplastic
Peaxi162Scf00075g01420	3813.69101573003	1.04744256356689	0.224511364894581	0.000110288589884117	2-isopropylmalate synthase 1
Peaxi162Scf00140g00031	86.9189543249007	1.04677176292718	0.275735861860582	0.00244680576679308	Unknown protein
Peaxi162Scf00284g01042	2143.45752284108	1.04633030207602	0.20190465870657	1.24022064773355e-05	HXXXD-type acyl-transferase family protein
Peaxi162Scf00003g02039	107.035690590133	1.04428413152135	0.216271219178267	5.76980809784301e-05	conserved hypothetical protein
Peaxi162Scf00083g01919	1007.91230240573	1.04398142751027	0.268433270510652	0.00184419588326803	Aldehyde dehydrogenase family 3 member F1
Peaxi162Scf00540g00616	113.612568869011	1.04230194504931	0.191135913862208	3.59544938012823e-06	zinc finger (C2H2 type) family protein
Peaxi162Scf00720g00419	26.9051302698356	1.04082646351247	0.31279589676264	0.00991767529091438	Cytochrome P450 superfamily protein
Peaxi162Scf00042g00083	167.942018904218	1.03893875683824	0.257217352558978	0.00111811700770444	RAC-like GTP binding protein 5
Peaxi162Scf00714g00213	11379.4753856168	1.0377863648122	0.240828756463034	0.000429633219875685	proteinase inhibitor I
Peaxi162Scf00045g01025	242.009413155329	1.03757180294227	0.270395681989982	0.00216182777391326	Long-chain-alcohol oxidase FAO1
Peaxi162Scf00578g00316	612.119590135376	1.03726829465561	0.213085493330627	4.91955915038412e-05	Auxin-responsive protein IAA14
Peaxi162Scf00174g00105	314.201910004485	1.03699023383595	0.210519665859513	3.85922286983777e-05	Ornithine decarboxylase
Peaxi162Scf00156g00139	23978.8470894011	1.03655551056314	0.265685969103507	0.00176336587443694	photosystem I light harvesting complex gene 1
Peaxi162Scf00516g00027	59.0433334568173	1.03610803275763	0.255246197387745	0.00104669281531738	NAC domain protein,
Peaxi162Scf00005g00612	146.582511281316	1.03589767215466	0.23362312074677	0.000267973458573323	Adiponectin receptor protein
Peaxi162Scf00064g00436	138.348515106539	1.03268166677796	0.253590075736376	0.000998536969376132	Leucine-rich repeat protein kinase family protein
Peaxi162Scf00178g00161	311.309651229242	1.03266931964196	0.226734331723712	0.000165850268897103	cinnamyl alcohol dehydrogenase 9
Peaxi162Scf00129g00942	60.609314294563	1.03249501621404	0.294833768064497	0.00596536039177938	alpha dioxygenase
Peaxi162Scf01221g00042	552.243286428284	1.02982359723907	0.219193114766498	9.66154886073697e-05	myb domain protein 4
Peaxi162Scf00045g02262	5420.75525269932	1.02906145899364	0.185389690958122	2.24252780486589e-06	isopropylmalate dehydrogenase 2
Peaxi162Scf00078g00543	717.500058649934	1.02631252030669	0.204211250729233	2.51188816845868e-05	Beta-glucosidase, GBA2 type family protein
Peaxi162Scf00740g00330	61.7461055201413	1.02592202091658	0.261029352762208	0.00161127654904378	oligopeptide transporter 1
Peaxi162Scf00129g01335	168.292674966025	1.02472308845864	0.2080684654466	3.86160570686358e-05	Cysteine-rich receptor-like protein kinase 42
Peaxi162Scf00083g00191	1386.9536201822	1.02410413171456	0.170441071043315	2.08142526641209e-07	Aldehyde dehydrogenase family 3 member F1
Peaxi162Scf00599g00002	10266.0166014937	1.0235810552761	0.259037944051765	0.00150728647293224	Unknown protein
Peaxi162Scf00747g00310	8169.87167201118	1.02154821930447	0.206198150392862	3.45113369680575e-05	Chlorophyll a-b binding protein 6A, chloroplastic
Peaxi162Scf00128g01038	226.402753733369	1.01509423037714	0.27762192612989	0.00375729515706722	adenylate kinase 1
Peaxi162Scf00520g00217	131.608998099214	1.01272579484888	0.224417606304506	0.000194742716239596	Inositol monophosphatase family protein
Peaxi162Scf00488g00927	332.841044658292	1.01264123787533	0.181739654914051	2.02343282204509e-06	Unknown protein
Peaxi162Scf00314g00634	1211.92446847468	1.01141110470119	0.201881254490324	2.69090045409765e-05	Sec14p-like phosphatidylinositol transfer family protein
Peaxi162Scf00159g00014	353.485817404991	1.00349985394217	0.243194764620514	0.000832238507720058	Encodes a protein wh whose expression is responsive to nematode infection, putative
Peaxi162Scf00848g00025	149.082008329354	1.00122359659608	0.29562959059733	0.00832206143285939	Calcium-dependent lipid-binding (CaLB domain) family protein

## Sheet: DE genes star-wt-stage 8
Supplemental Data. Chopy M. et al. (2023). Role of cell layers in petal development. Plant Cell.
star/wt – stage 8 (2150 genes)	baseMean	log2FC	lfcSE	padj	Annotation	Manual Annotation
Peaxi162Scf00620g00218	41.1621331967438	-8.37355153792267	1.20630496579875	1.89224700285504e-10	Unknown protein
Peaxi162Scf00268g01427	79.646417866255	-8.24381187836635	1.19052225258275	2.09461061265537e-10	Unknown protein
Peaxi162Scf01310g10029	18.5397474969491	-7.49245426033136	1.20483955031636	1.55919869020902e-08	N/D
Peaxi162Scf00951g00019	60.3811688036629	-7.2624393331055	1.03642918698727	1.26470453083626e-10	Unknown protein
Peaxi162Scf00013g00518	29.2287392325986	-7.05783935185809	1.1273177115497	1.23695260756812e-08	Chaperone protein ClpB
Peaxi162Scf00105g00025	9.7402932627513	-6.26248818783047	1.40758189860678	9.42601230706151e-05	Unknown protein
Peaxi162Scf00064g00912	157.091478568546	-6.10592047403547	0.678976300769139	4.52545694821122e-17	UDP-Glycosyltransferase superfamily protein
Peaxi162Scf00075g00192	6.47876878140736	-5.91277757991464	1.43744363053798	0.000349123215763454	mitogen-activated protein kinase kinase kinase 20
Peaxi162Scf00322g00416	37.1297417647846	-5.61917093699756	0.928422365526493	3.94106617535273e-08	Unknown protein
Peaxi162Scf00218g00096	9277.16977974913	-5.60459398744035	0.307508252932135	3.65833863663893e-70	O-acyltransferase (WSD1-like) family protein
Peaxi162Scf00304g00126	732.601074307607	-5.51189213612302	0.556239210632142	1.39158624809185e-20	UDP-Glycosyltransferase superfamily protein
Peaxi162Scf00040g00320	6.53462833557904	-5.50088171001437	1.34166579080039	0.000367727840699427	Homeobox-leucine zipper protein ANTHOCYANINLESS 2
Peaxi162Scf00105g01428	20.5816581691452	-5.4725360363854	0.804985019053138	4.71719013202252e-10	MLO-like protein 5
Peaxi162Scf00067g00115	11.206544547776	-5.39451380220893	1.26892912995018	0.000207546463909722	coilin-like protein, partial
Peaxi162Scf00129g00143	541.095735709651	-5.38862134673976	0.551506113040675	5.17741259177827e-20	UDP-Glycosyltransferase superfamily protein
Peaxi162Scf00842g00011	6.02459621003959	-5.30816249400407	1.2466625614652	0.000202150506042552	Unknown protein
Peaxi162Scf00459g00005	4.90266024508276	-5.28814126101236	1.41350883978323	0.00130819992884419
Peaxi162Scf00015g00939	4.64919891322071	-5.27332206267901	1.43353194354282	0.00161934501822879	RNA polymerase I specific transcription initiation factor RRN3 protein
Peaxi162Scf00023g00417	18.9175282036696	-5.25434565121303	0.944675582397737	5.53847266607931e-07	O-acyltransferase (WSD1-like) family protein
Peaxi162Scf00521g00814	655.703095328975	-5.24962242776455	0.646084043388297	4.69566615052151e-14	Unknown protein	Anthocyanin-TF-MYB DNA-binding superfamily protein-Petunia MYBX
Peaxi162Scf00835g00333	2.78838565731978	-5.18648906213593	1.48600272725866	0.00298292783574893	Unknown protein
Peaxi162Scf00390g00720	3.51721653121851	-5.08917955293349	1.4409677715885	0.00262482443949729
Peaxi162Scf00229g01513	19.6672134222009	-5.04022672763629	0.95006411071877	1.99275801348674e-06	Isoaspartyl peptidase/L-asparaginase
Peaxi162Scf00177g00620	2123.66458929061	-4.96010550448697	0.756418204881781	2.14980778178865e-09	Plasma membrane ATPase 4	Anthocyanin-EZ-P3A-ATPase PH-Petunia PH5
Peaxi162Scf00390g00826	7.36899892285774	-4.85753704250083	1.28354236913918	0.00113144265059994	Cation/H(+) antiporter 14
Peaxi162Scf00304g00226	4.66071765543378	-4.8490787941715	1.3559310776462	0.00227744834678914	laccase 12
Peaxi162Scf00222g00001	118.659670702365	-4.80460427018001	0.369426941915379	1.61592430265744e-35	Unknown protein
Peaxi162Scf00058g00281	5.64418979954498	-4.76035480682306	1.36458977730411	0.00299915498058585	Core-2/I-branching beta-1,6-N-acetylglucosaminyltransferase family protein
Peaxi162Scf00007g00718	15.4145189460849	-4.72350486875183	1.1724627183619	0.000476326471364795	cytochrome P450, family 71 subfamily A, polypeptide 21
Peaxi162Scf00181g00073	3.96502606235168	-4.68103149916244	1.38504263153559	0.0041751186848954	Retrotransp
Peaxi162Scf00072g01012	349.364476177026	-4.67453299626207	0.606464605271799	1.01332032948578e-12
Peaxi162Scf00390g00825	3.30243140516027	-4.66350246795039	1.3551840697836	0.00346878654196617	GDSL esterase/lipase
Peaxi162Scf00049g02410	1751.01875295079	-4.61434020395015	0.410425711609409	2.03927623102679e-26	3-ketoacyl-CoA synthase 2
Peaxi162Scf01302g00045	25.1418885348409	-4.60621830898835	1.13315954364644	0.000416296060434524	DNA double-strand break repair rad50 ATPase, putative isoform 1
Peaxi162Scf00347g00819	55.4038744280228	-4.59103053715337	0.571043795083468	8.93658906368255e-14
Peaxi162Scf01243g00018	44.2029531920672	-4.5438799456901	0.704749190489023	4.15614309263133e-09	PLATZ transcription factor family protein
Peaxi162Scf00463g00134	38.2161574457669	-4.50224641399171	0.597735317948974	3.6004186812535e-12	AP2/B3-like transcriptional factor family protein, putative
Peaxi162Scf00724g00210	4.5149420968239	-4.47145265957772	1.32433629911418	0.00421637259676979	conserved hypothetical protein
Peaxi162Scf00739g00019	73.1460312853198	-4.4604321503696	0.617471717460305	2.97869565538974e-11	Mini-chromosome maintenance complex-binding protein
Peaxi162Scf00415g00520	3.19836798555395	-4.45035754390432	1.36489410462853	0.00598118614916918	Protein NRT1/ PTR FAMILY 5.2
Peaxi162Scf00124g00613	4.54488331902749	-4.4443337314619	1.31446018144739	0.00416011177722805	cellulose synthase like G1
Peaxi162Scf00060g00003	46.0432087650303	-4.37155138154674	0.686164528997457	6.5263568440396e-09	Histone superfamily protein
Peaxi162Scf00378g00113	5098.74898192699	-4.32929505709782	0.54863251149214	2.64957428112502e-13	UDP-Glycosyltransferase superfamily protein	Anthocyanin-EZ-Anthocyanidin 5-­glucosyltransferase-Petunia 5GT
Peaxi162Scf00160g00126	11.7837179485922	-4.30723950961295	0.900748092808365	2.30308992572538e-05	sulfotransferase 17
Peaxi162Scf01039g00231	427.918125266041	-4.28222492677422	0.394969951132278	1.23803431622232e-24	histone H2A 2
Peaxi162Scf00382g00826	7.59890928777548	-4.25953643545662	1.30604004412679	0.00596749592311405	C2H2 and C2HC zinc fingers superfamily protein
Peaxi162Scf00004g02629	21.1500988978813	-4.25387043586947	1.12712995180611	0.00117164969043307	Myosin-related, putative
Peaxi162Scf01060g00147	446.267365309565	-4.25240355182686	0.416326145569772	7.35130892856735e-22	ABC transporter G family member 11
Peaxi162Scf00620g00235	722.763627576577	-4.24806742190916	0.406315141349021	6.70008267960652e-23	Cell cycle regulated microtubule associated protein
Peaxi162Scf00237g01814	4.26890136901334	-4.22545259876235	1.32578243538986	0.00742011596967717
Peaxi162Scf00015g00163	185.369510352803	-4.1908794992889	0.481866939261595	5.37017616278816e-16	Histone superfamily protein
Peaxi162Scf00455g00052	670.347756536553	-4.18394894798076	0.42294059057303	1.59296216608419e-20	Histone superfamily protein
Peaxi162Scf11003g00016	797.363274446448	-4.18344721931528	0.540886320295217	8.431183595255e-13	CYCLIN D3
Peaxi162Scf00058g00014	225.901012846445	-4.17979391761638	0.466258097273685	5.71017779100214e-17	Histone superfamily protein
Peaxi162Scf00297g00082	15.5805535877778	-4.13533028845959	0.766730108542503	1.29701426157534e-06	RING/U-box superfamily protein
Peaxi162Scf00360g00916	20.7757847714814	-4.13177940743943	0.90431110961611	5.70916516284914e-05	Unknown protein
Peaxi162Scf00568g00061	369.608815318292	-4.13135063567764	0.372149806194119	9.06276020008979e-26	Histone superfamily protein
Peaxi162Scf00071g00114	2048.84473050792	-4.10741108089919	0.528650182050097	6.55352361146971e-13	Histone superfamily protein
Peaxi162Scf00517g00315	29.6799317338221	-4.08365153428778	0.557340571932508	1.48551101235949e-11	Unknown protein
Peaxi162Scf00015g00043	489.775906425602	-4.04133593565822	0.321875772394061	4.33957941265094e-33	Protein of unknown function (DUF630 and DUF632)	Anthocyanin-TF-Homeodomain leucine zipper (HD-Zip) protein-Petunia GLABRA2 (GL2)
Peaxi162Scf00568g00520	17.9794583389567	-4.01588428784471	0.971845575441139	0.000325303006497112	Chitinase family protein
Peaxi162Scf00487g00064	6718.67613986392	-4.01324675452344	0.550920537320403	1.99218386109422e-11	UDP-Glycosyltransferase superfamily protein	Anthocyanin-EZ-Anthocyanin Rhamnosyl Transferase (ART) RHAMNOSYLATION AT THREE-Petunia RT
Peaxi162Scf00171g00924	16.1829932350926	-4.00987843587757	0.854770447531636	3.40891748385e-05	purple acid phosphatase 17
Peaxi162Scf00130g00518	50.5248694862258	-4.00679139222331	0.571713161775476	1.25659590741302e-10	kinesin 4
Peaxi162Scf00205g01136	16.9685930527218	-4.00506128749409	1.08524050402645	0.00155659731047572	GINS complex protein
Peaxi162Scf00114g00053	1121.63604395102	-3.9948298855966	0.439577349744732	2.03097201087753e-17	Histone H2B.10
Peaxi162Scf00071g00830	3078.21576615144	-3.97752274179976	0.252184184717007	2.04558342342568e-52	3-hydroxyisobutyryl-coenzyme A hydrolase, putative, expressed
Peaxi162Scf00744g00222	15.0435360886194	-3.9584149023185	1.09960476593192	0.00210968717909202	Unknown protein
Peaxi162Scf00515g00516	49.7556685279976	-3.94613667963428	0.566684435051438	1.65367827857338e-10	ISWI chromatin-remodeling complex ATPase ISW1
Peaxi162Scf00207g00234	238.047172339394	-3.93736688890562	0.348211553083763	1.05429127418126e-26	40S ribosomal protein S27-2
Peaxi162Scf00173g00514	44.0748292307166	-3.92467434720818	0.601004945582277	2.54759082923907e-09	Unknown protein
Peaxi162Scf00074g01143	318.387814903105	-3.92269118507063	0.469731237577454	8.45761365322167e-15	High mobility group B protein 13
Peaxi162Scf00161g01217	53.300476985547	-3.9176258159565	0.537136033600884	1.88499164267808e-11	conserved hypothetical protein
Peaxi162Scf00011g00352	166.03181886763	-3.88494985339977	0.522732479282186	7.30025376339306e-12	F-box/RNI-like superfamily protein
Peaxi162Scf00403g00071	14.4745851023554	-3.8706654524392	0.96745863387487	0.000527147743242922	Cyclin family protein
Peaxi162Scf00428g00106	1272.71316804769	-3.87014567609552	0.37023180325352	6.70008267960652e-23	Histone superfamily protein
Peaxi162Scf00058g00026	1353.57688662121	-3.85759061259689	0.4561727812504	3.66424361566129e-15	Histone superfamily protein
Peaxi162Scf00092g00614	43.2000818069914	-3.85525779044594	0.656297562531322	1.05964897131741e-07	C-8 sterol isomerases
Peaxi162Scf00074g00127	8.26084182850323	-3.84576183793095	1.14873172942991	0.00460110818336716	Unknown protein
Peaxi162Scf00797g00115	181.069560743592	-3.83971265753883	0.363171106301083	2.05930074312773e-23	Remorin family protein
Peaxi162Scf00118g00310	907.370564996197	-3.82462521930854	0.383137105624387	7.13246543641285e-21	anthocyanin 2	Anthocyanin-TF-MYB DNA-binding superfamily protein-Petunia AN2
Peaxi162Scf00045g02031	201.480607974152	-3.82431421456306	0.43781168032941	3.89739997321088e-16	early nodulin-like protein 15
Peaxi162Scf00058g00013	687.144839874764	-3.81663271017492	0.410186802034103	3.18346372980871e-18	Histone superfamily protein
Peaxi162Scf00393g01011	42.0492347013968	-3.80304667246093	0.61773531955675	2.22196590542228e-08	Unknown protein
Peaxi162Scf00127g00202	33.4120748242946	-3.79500755570387	0.62732728317358	4.00780657977555e-08	conserved hypothetical protein
Peaxi162Scf00328g00620	161.124158256157	-3.78577953477263	0.419287569787125	3.36294804359058e-17	Tetratricopeptide repeat (TPR)-like superfamily protein
Peaxi162Scf00428g01010	1754.94329336901	-3.78008141295896	0.533527947391347	7.6292863327228e-11	Histone superfamily protein
Peaxi162Scf00014g00041	79.33735319789	-3.77415735438314	0.641973257100138	1.03314156248697e-07	2-oxoglutarate (2OG) and Fe(II)-dependent oxygenase superfamily protein
Peaxi162Scf00066g01220	27.5567615650381	-3.77018380805406	1.11860997804983	0.00429985976940758	F-box/RNI-like superfamily protein
Peaxi162Scf00379g00079	67.3395851834675	-3.76128928197955	0.57002700054781	1.67432305528519e-09	alpha/beta-Hydrolases superfamily protein
Peaxi162Scf00848g00318	77.7791815552133	-3.75556695591905	0.609224219583577	2.133955956476e-08	CYCLIN A3
Peaxi162Scf01016g00111	243.2736260243	-3.75218488068294	0.225437483488847	1.90010791846603e-58	Unknown protein
Peaxi162Scf00038g01129	124.409992731683	-3.73791719196101	0.41403819502194	3.36886543462939e-17	Unknown protein
Peaxi162Scf00160g00833	3606.81778498923	-3.73554055804099	0.51341661872121	2.09865601674547e-11	HXXXD-type acyl-transferase family protein
Peaxi162Scf00406g00711	55.6979889562459	-3.72761779959838	0.550837035599769	5.73897710537515e-10	uv-b-insensitive 4
Peaxi162Scf00037g00927	4644.21764197367	-3.72570549799606	0.289978149803006	1.11113047095232e-34	histone H2A 6
Peaxi162Scf00744g00349	615.890155374462	-3.72457229855183	0.337793198467084	1.85524668898017e-25	DNA topoisomerase 2
Peaxi162Scf00268g01216	60.4281469594308	-3.71424253380978	0.535462026765291	1.94744299735293e-10	PSL1a
Peaxi162Scf00074g01028	120.297189021131	-3.71343851673012	0.4374198424807	2.80949111322294e-15	DNA primase small subunit
Peaxi162Scf00252g01219	43.6855279273429	-3.70700706201304	0.622110071256854	6.66989949332659e-08	AP2/B3-like transcriptional factor family protein
Peaxi162Scf00469g00525	77.2531022563766	-3.68833979842112	0.390649783602738	1.00574406263674e-18	Protein kinase superfamily protein
Peaxi162Scf00683g00453	11.863792890693	-3.6739062039573	1.11431865453711	0.00536727656901309	nuclear localized protein 1
Peaxi162Scf00546g00222	88.9492730172608	-3.67162596900121	0.391726074780049	1.80125685835557e-18	Plant protein of unknown function (DUF936)
Peaxi162Scf00392g00731	123.836088874827	-3.66203758364952	0.382870486739897	3.32162595328775e-19	ATP binding microtubule motor family protein
Peaxi162Scf01413g00019	244.240522328289	-3.64282008183886	0.365276922896277	7.72604861252153e-21	Cyclin family protein
Peaxi162Scf00745g00858	65.1447341940472	-3.63961552111991	0.521669973751962	1.51779136222424e-10
Peaxi162Scf00366g00630	4888.40569941299	-3.63687612889304	0.592701649132654	2.47585543413674e-08	dihydroflavonol 4-reductase	Anthocyanin-EZ-dihydroflavonol 4-reductase-Petunia DFR
Peaxi162Scf00549g00428	52.6237071903241	-3.63218832685771	0.519450004457338	1.3834529979362e-10	Microtubule-associated protein RP/EB family member 1C
Peaxi162Scf00232g10022	41.4546392218273	-3.62266552929684	0.621194356840841	1.33017074616002e-07	N/D
Peaxi162Scf01161g00121	138.287034382361	-3.61827089738475	0.714899831445286	6.44470811110036e-06	AP2-like ethylene-responsive transcription factor
Peaxi162Scf00087g01610	11.7111910109484	-3.61107041579041	0.818601027393245	0.000110116038493148	cytochrome P450, family 78 subfamily A, polypeptide 6
Peaxi162Scf00058g00011	856.942428101927	-3.61088514860661	0.444220432321689	4.61249311798805e-14	Histone superfamily protein
Peaxi162Scf00314g00438	86.080250286069	-3.61082203272607	0.489483688746804	1.06196249555374e-11	Zinc-finger domain of monoamine-oxidase A repressor R1 isoform 1
Peaxi162Scf00081g01223	2942.8351164306	-3.60220139209682	0.635770438053234	3.21805239901757e-07	Cytochrome b5
Peaxi162Scf00285g00427	39.2624195939842	-3.59916338130975	0.66024948382043	9.80125562297107e-07	uv-b-insensitive 4
Peaxi162Scf00689g00054	9.21332525211626	-3.59168563249901	0.804945860846551	8.93563203881966e-05	Protein of unknown function, DUF593
Peaxi162Scf00352g01036	56.7230392529682	-3.58320676615233	0.566531490269359	8.47370994738452e-09	Unknown protein
Peaxi162Scf01132g00335	205.007279518725	-3.56489478031028	0.454747558316312	3.9156673643355e-13	Importin subunit beta-1
Peaxi162Scf00036g00321	236.457081359754	-3.56282534905293	0.371632406522664	2.74899017853489e-19	DNA replication licensing factor MCM6
Peaxi162Scf00016g03244	133.991665873529	-3.52502612907805	0.383480239825476	8.66092965912451e-18	conserved hypothetical protein
Peaxi162Scf00047g02333	14.8865045742704	-3.52462470944691	0.874874136860645	0.000476326471364795	MATE efflux family protein	Anthocyanin-EZ-MATE efflux family protein-Petunia TRANSPARENT TESTA 12 (TT12)
Peaxi162Scf00076g00028	20.1673560791081	-3.51622243989662	0.595465141810046	8.90097777048998e-08	RING/U-box superfamily protein
Peaxi162Scf00071g00158	9.50664759990541	-3.50810666753919	1.11841014518258	0.00857618178580882	FAR1-related sequence 10
Peaxi162Scf00074g00526	20.7251203506191	-3.4971101403114	0.722252218893886	1.76319868232163e-05	Unknown protein
Peaxi162Scf00112g00133	116.816634097839	-3.48915615615199	0.403423245006747	7.98681940597716e-16	SCP1-like small phosphatase 5
Peaxi162Scf00347g00329	455.941501653291	-3.47879219100523	0.423897410122185	2.55825619063614e-14	DNA replication licensing factor mcm5-A
Peaxi162Scf00140g01133	2715.77916733339	-3.47438247503808	0.311140548041102	4.65596255012979e-26	beta glucosidase 11
Peaxi162Scf00072g00227	4.86563615994475	-3.46403104692224	0.997762787623349	0.00316954780067812	Unknown protein
Peaxi162Scf00271g00054	172.030836132714	-3.45238338743427	0.266479779235871	2.92318853023762e-35	HXXXD-type acyl-transferase family protein
Peaxi162Scf00495g00119	40.6442499144636	-3.45033708838619	0.605359327014604	2.67730412392129e-07	PSL1a
Peaxi162Scf00836g00036	268.698988655955	-3.43153496992616	0.376249772128533	1.54692891624279e-17	Histone superfamily protein
Peaxi162Scf00007g00129	141.050887638284	-3.4255601364141	0.399427486529084	1.37596614766413e-15	B-box type zinc finger family protein
Peaxi162Scf00326g00711	65.1277563552563	-3.42406273479328	0.585868624199628	1.24224808868088e-07	Leucine-rich repeat receptor-like protein kinase family protein
Peaxi162Scf00079g00245	422.830100433091	-3.42025902375717	0.372257443342654	8.84006277535859e-18	Unknown protein
Peaxi162Scf00132g00008	98.4703769898965	-3.40602955648676	0.566846841065376	5.03500913856961e-08	conserved hypothetical protein
Peaxi162Scf01132g00342	119.263986230406	-3.40348606403732	0.462763036105465	1.22846396771263e-11	gamma interferon responsive lysosomal thiol (GILT) reductase family protein
Peaxi162Scf00269g01617	807.491254323721	-3.40340695616099	0.449624296738015	2.74790283888141e-12	GDSL esterase/lipase
Peaxi162Scf00323g00027	22.808803141669	-3.40060224784919	0.687986950546981	1.12173460815057e-05	receptor like protein 33
Peaxi162Scf01372g00031	204.205184291693	-3.38872799647789	0.409346071566298	1.46258472198794e-14	microtubule-associated protein 65-4
Peaxi162Scf00329g00121	1110.24433134299	-3.38577182619309	0.306879829665386	1.77270101302774e-25	Unknown protein
Peaxi162Scf00128g00937	62.6053000454151	-3.37693734198146	0.495121369596574	4.10954054080841e-10	ATP-dependent DNA helicase Q-like 5
Peaxi162Scf00815g00251	774.252226474158	-3.37596205668852	0.446113845041151	2.78061910996702e-12	Cell division cycle 20.1, cofactor of APC complex
Peaxi162Scf00304g00221	157.002905613139	-3.37454167590685	0.363687176752779	3.97885070919603e-18	Unknown protein
Peaxi162Scf00071g00634	1805.28588100543	-3.37019160060957	0.317134712382104	1.17952417004991e-23	histone H2A 6
Peaxi162Scf00007g02126	181.710308436323	-3.36569045192342	0.526125806772137	5.56175168739847e-09	Cyclin D6
Peaxi162Scf00191g00034	42.5669821030719	-3.3572744567628	0.495556658461132	5.47813509058674e-10	basic helix-loop-helix (bHLH) DNA-binding superfamily protein
Peaxi162Scf00258g00220	39.0718836961512	-3.35700406292327	0.561275877679911	5.91489500686495e-08	uv-b-insensitive 4
Peaxi162Scf00683g00135	177.575928704119	-3.34891686966915	0.445857053181005	4.18751763107315e-12	ATP binding microtubule motor family protein
Peaxi162Scf00166g00819	17.4294855038079	-3.34667218266268	0.817342334567302	0.000374297561752706	P-loop containing nucleoside triphosphate hydrolases superfamily protein
Peaxi162Scf00391g00111	153.433026329565	-3.34260914410465	0.439532202438571	2.12419671121382e-12	Uveal autoantigen with coiled-coil domains and ankyrin repeats isoform 1
Peaxi162Scf00357g00116	79.4433944112791	-3.34019086881452	0.511696197895923	2.58610092223845e-09	Serine/threonine-protein kinase haspin
Peaxi162Scf00072g00226	127.549424047257	-3.34017485969736	0.302302427300709	1.52464992274334e-25	Unknown protein
Peaxi162Scf00135g01012	862.622714656803	-3.33994676785064	0.254081406602423	2.94419368148786e-36	GRF1-INTERACTING FACTOR 1 family protein
Peaxi162Scf00064g01525	259.334950570454	-3.33963047511814	0.35369787704852	1.00574406263674e-18	Aurora kinase A-A
Peaxi162Scf00083g00320	228.845180453224	-3.3356324932515	0.387250169179059	1.02599893489104e-15	Chalcone-flavanone isomerase family protein
Peaxi162Scf00328g00051	26.0048639828172	-3.32886431946512	0.75660235358609	0.000115417379943674	F-box family protein
Peaxi162Scf00235g00733	96.1651735187815	-3.32376379715858	0.511659821098352	3.12868182755886e-09	S-adenosyl-L-methionine-dependent methyltransferases superfamily protein
Peaxi162Scf00349g00057	271.721381293643	-3.31876441535732	0.411328613800407	7.22642302726848e-14	myb domain protein 5	Anthocyanin-TF-MYB DNA-binding superfamily protein-Petunia PH4
Peaxi162Scf00267g01221	158.369654815485	-3.31527045865565	0.412443812574566	9.01487214292073e-14	Unknown protein
Peaxi162Scf00207g01552	23.6203275342287	-3.31489826914543	0.571210118694105	1.53940268898586e-07	Zinc finger CCCH domain-containing protein 62
Peaxi162Scf00713g00038	3703.9740954598	-3.31039685853639	0.41143610580168	8.53006550350856e-14	Glutathione S-transferase family protein	Anthocyanin-EZ-Glutathione S-transferase (GST)-Petunia AN9
Peaxi162Scf00683g00454	18.98332573348	-3.30052599381559	0.812399249522567	0.000419999411084112	translocon at the outer membrane of chloroplasts 64-V
Peaxi162Scf01650g00045	115.377957918865	-3.29515348271856	0.39126793952284	4.8733104215783e-15	Cell division cycle 20.1, cofactor of APC complex
Peaxi162Scf00050g02219	373.905320807563	-3.28235877009631	0.403273632028536	4.2626104231113e-14	Cyclin family protein
Peaxi162Scf00150g00218	453.433250327173	-3.28202072798921	0.584904350684022	4.27952578815882e-07	Flavonoid 3',5'-hydroxylase 1	Anthocyanin-EZ-Flavonoid 3’5’hydrolase-Petunia HF1
Peaxi162Scf00637g00114	6.21106085929661	-3.28166571113467	1.01090381759033	0.00623677279169774	polyamine oxidase 4
Peaxi162Scf00058g00049	86.0700537902455	-3.27559763136953	0.449735529679036	2.00504561933746e-11	Double-strand-break repair protein rad21 homolog
Peaxi162Scf00238g00032	50.0390016133964	-3.27160091794378	0.491028251409206	1.1165793168973e-09	Cell division control protein 45 homolog
Peaxi162Scf00017g02335	113.30939003379	-3.24913086288971	0.469569820736508	2.16423517346658e-10	E2F transcription factor-like E2FE
Peaxi162Scf01132g00140	19.2783085639231	-3.24831781317377	0.765568815726199	0.000214288167222885	alpha/beta-Hydrolases superfamily protein
Peaxi162Scf01544g00025	19.76461941518	-3.24168144506042	0.764688283152444	0.000217105098116143	Unknown protein
Peaxi162Scf00820g00006	10.5224118888364	-3.24064822282738	0.842592917518912	0.000917340279565312	Unknown protein
Peaxi162Scf00327g00048	83.4071965619246	-3.2402400854497	0.536019981809775	4.11097917872129e-08	IQ-domain 6
Peaxi162Scf00008g00612	155.846944445248	-3.23699682664653	0.506409282147743	5.73144893444958e-09	targeting protein for XKLP2
Peaxi162Scf00449g00045	4.4470593186747	-3.23139830569067	1.01668527021084	0.00762236895157536	conserved hypothetical protein
Peaxi162Scf00062g00201	1141.45027701479	-3.22963063341612	0.507445541865426	6.77808792751645e-09	DNA (cytosine-5)-methyltransferase 3
Peaxi162Scf00267g00123	12.0300351085569	-3.22691449315548	0.769338104773231	0.000258325362129084	Unknown protein
Peaxi162Scf01157g00215	193.97069024144	-3.22189138509773	0.416958348131563	8.86500079742993e-13	breast cancer associated RING 1
Peaxi162Scf71358g00001b	86.8041692420057	-3.2202122532841	0.38770251677985	1.18513807310682e-14	Histone superfamily protein
Peaxi162Scf00454g00515	70.567840551651	-3.20524228097443	0.507619852149116	9.01143868416816e-09	ATP binding microtubule motor family protein
Peaxi162Scf00016g03342	236.927627086815	-3.20453190701294	0.339292591615001	9.99628158282634e-19	conserved hypothetical protein
Peaxi162Scf00351g00214	70.2498684207475	-3.19742854694069	0.435820152024159	1.39888581374115e-11	Unknown protein
Peaxi162Scf00285g00928	402.817569806572	-3.19532206094283	0.452372498573012	8.76629745057308e-11	ATP binding microtubule motor family protein
Peaxi162Scf00016g00064	24.8329042445114	-3.18715043703954	0.559134066473856	2.67492667955291e-07	syntaxin of plants 112
Peaxi162Scf00258g00720	62.5287150157005	-3.17118255935949	0.465055676265403	4.14419612075892e-10	Unknown protein
Peaxi162Scf00745g00859	87.7743286671254	-3.170185658411	0.453829119958759	1.44400895734768e-10	Serine/threonine-protein kinase 36
Peaxi162Scf00573g00058	152.992218073579	-3.16796147560351	0.36175345207335	3.27155850952276e-16	Unknown protein
Peaxi162Scf00160g00031	18.7476210467214	-3.16791709080415	0.790692553138073	0.000515647617788669	Cyclin A3
Peaxi162Scf00452g00614	25.8830354025586	-3.16194162103318	0.580521277550276	1.00258245602175e-06	Unknown protein
Peaxi162Scf00325g00079	279.289232515187	-3.14959065440983	0.378762845733386	1.10480091602073e-14	syntaxin of plants 111
Peaxi162Scf00560g00627	7.53318676208282	-3.14203192141309	0.733304461144882	0.000182417206910239	Glucan endo-1,3-beta-glucosidase 8
Peaxi162Scf00018g02016	141.833217318997	-3.13813066116894	0.450961258322019	1.70345048734978e-10	homolog of yeast CDT1 A
Peaxi162Scf00069g00161	48.6310411708557	-3.13209425423494	0.508585923691402	2.19983299884656e-08	Dynamin related protein 5A
Peaxi162Scf00310g00419	203.371344153364	-3.12598297505271	0.371837101215796	5.43999475921464e-15	Cyclin A1
Peaxi162Scf01149g00027	64.2330713611594	-3.12519380503265	0.589304325281332	2.01106227011502e-06	expansin B4
Peaxi162Scf00238g00610	7.44453417312234	-3.12476474549673	0.839339848031775	0.00139232149406861	HGWP repeat containing protein-like protein
Peaxi162Scf01363g00020	34.0563477472417	-3.12313664753216	0.623457037461739	8.23481992774298e-06	RAC-like GTP binding protein 5
Peaxi162Scf00017g03258	162.151786765313	-3.12151276060716	0.369042659919814	3.62370361000813e-15	WD repeat and HMG-box DNA-binding protein 1
Peaxi162Scf00129g00234	786.837111257307	-3.12014307878576	0.451065248102376	2.17993908067978e-10	tubulin alpha-4 chain
Peaxi162Scf00407g00069	67.9097902162877	-3.1196698467374	0.38890231936904	1.01701040328611e-13	ATP binding microtubule motor family protein isoform 1
Peaxi162Scf00114g00044	190.360261068415	-3.11012426619484	0.436245243883968	5.67493651598850e-11	Histone H2B.10
Peaxi162Scf00118g00016	20.703036311719	-3.0888656320095	0.589001295612449	2.67149821549189e-06	Unknown protein
Peaxi162Scf00016g00233	360.2842917219	-3.06501112644513	0.328839339910316	2.82452402760954e-18	DNA replication licensing factor MCM4
Peaxi162Scf00420g00544	47.0562166298973	-3.05901535082074	0.578465463431958	2.16670888464495e-06	P-loop containing nucleoside triphosphate hydrolases superfamily protein
Peaxi162Scf00338g00223	142.245524609406	-3.05754653276365	0.363698363207436	5.43999475921464e-15	Plant protein of unknown function (DUF936)
Peaxi162Scf00787g00026	78.4083684395064	-3.05211138302946	0.383448988981078	1.60725540691149e-13	end binding protein 1C
Peaxi162Scf01378g00118	257.139508424167	-3.05101824137764	0.307649058026648	1.30563960464589e-20	Condensin complex subunit 1
Peaxi162Scf00057g00323	2501.13327841997	-3.04947059220176	0.506564839927733	4.72751170454879e-08	MATE efflux family protein
Peaxi162Scf00474g00525	59.4237536097464	-3.04145312506959	0.492929457244003	2.06453629523282e-08	ARM repeat superfamily protein
Peaxi162Scf00165g01727	7.34805007002377	-3.04127798228069	0.938226731188596	0.00632373884708625	Transcription factor DP
Peaxi162Scf00658g00836	303.188589241852	-3.03288067271765	0.437076322210001	1.92149492279e-10	Cell division cycle protein 20 homolog
Peaxi162Scf00344g00199	87.9470420686802	-3.03206039367076	0.44169310111971	3.07312783729574e-10	Unknown protein
Peaxi162Scf00474g00522	41.1058255440053	-3.01205673460492	0.434920336078305	2.086875862884e-10	ATP binding microtubule motor family protein
Peaxi162Scf00225g00127	104.573003488215	-3.00462658178547	0.452238491304588	1.26235356586129e-09	Deoxyuridine 5'-triphosphate nucleotidohydrolase
Peaxi162Scf00074g00076	458.477249448223	-3.00176901135852	0.558891964162944	1.45564454779695e-06	Late embryogenesis abundant (LEA) hydroxyproline-rich glycoprotein family
Peaxi162Scf00131g10121	64.778034351811	-2.99685208196684	0.51625212541936	1.52523726028061e-07	N/D
Peaxi162Scf00128g00833	154.648444790002	-2.99617128036236	0.353477670904457	3.12709846047291e-15	Mitotic spindle checkpoint protein MAD2
Peaxi162Scf00618g00753	148.52548310222	-2.98336953450054	0.400603062982283	6.62661693403602e-12	Unknown protein
Peaxi162Scf00392g00735	20.617930886077	-2.98197754319504	0.496817640146747	5.22461055266979e-08	glycolipid transfer protein 1
Peaxi162Scf00772g00016	10.5561216716827	-2.97586064185202	0.844108865374202	0.00267714794111981	E3 ubiquitin-protein ligase ATL23
Peaxi162Scf00140g01322	137.067283504367	-2.97188691130656	0.36603103866296	4.91390516973304e-14	ROP guanine nucleotide exchange factor 5
Peaxi162Scf00128g00124	42.8960390403438	-2.96924675639299	0.775634849260335	0.000974196970472848	nuclear factor Y, subunit C13
Peaxi162Scf01446g00032	146.216288832383	-2.96907108673606	0.429125180634065	2.16423517346658e-10	Cyclin B2
Peaxi162Scf00815g00349	150.337960197118	-2.96878048588403	0.465643415732321	6.35052020877478e-09	ADP-ribosylation factor 1
Peaxi162Scf00013g00212	15.9053839123818	-2.96230278403582	0.752458182901361	0.000664927893023308	IAA-amino acid hydrolase ILR1-like 7
Peaxi162Scf00450g00127	203.14462306549	-2.95765061579868	0.361912098296242	3.27474584581467e-14	DNA polymerase alpha catalytic subunit
Peaxi162Scf00195g00411	79.1359066464851	-2.95717280161198	0.522112872536808	3.25315930500256e-07	Hydroxyproline-rich glycoprotein family protein
Peaxi162Scf00163g00081	1435.03775452215	-2.95703842375895	0.271940362838104	9.18541743256771e-25	Anthocyanidin 3-O-glucosyltransferase	Anthocyanin-EZ-Anthocyanidin 3-glucosyltransferase-Petunia 3GT
Peaxi162Scf00011g00367	10.0815123221402	-2.95623624533853	0.651118966192222	6.43992224855837e-05	Unknown protein
Peaxi162Scf00428g00317	126.830277275556	-2.95501066396628	0.324055554112565	1.55470852382676e-17	conserved hypothetical protein
Peaxi162Scf00104g01210	54.4126267013803	-2.95020756702162	0.394762337656725	5.44909882232491e-12	alpha/beta-Hydrolases superfamily protein
Peaxi162Scf00015g00162	582.708597918925	-2.94676844353056	0.251569928392817	1.0291276159784e-28	Histone superfamily protein
Peaxi162Scf00420g00254	88.8886161170326	-2.94614142683369	0.453485698204693	3.12112158043571e-09	Zinc finger family protein, putative
Peaxi162Scf00231g00728	315.748575580985	-2.94397556944332	0.336515777682395	3.51284190772811e-16	Replication protein A 32 kDa subunit A
Peaxi162Scf00141g01329	10.151492631225	-2.9417117276089	0.592537923020663	1.01379106181491e-05	Protein NRT1/ PTR FAMILY 8.1
Peaxi162Scf00111g10126	57.4749993165916	-2.93653646501367	0.554052359192621	2.04058489861482e-06	N/D
Peaxi162Scf00620g00533	7047.5180441681	-2.93462445859624	0.533461713335352	7.62488162467258e-07	2-oxoglutarate (2OG) and Fe(II)-dependent oxygenase superfamily protein	Anthocyanin-EZ-Anthocyanin synthase-Petunia ANS/AN17
Peaxi162Scf00120g01319	60.8104355302783	-2.92510289552676	0.451131510200499	3.36821807993759e-09	Glutaredoxin family protein
Peaxi162Scf00401g00524	40.3386629683046	-2.92273788031054	0.779537548660746	0.00127283227450758	early nodulin-like protein 12
Peaxi162Scf00745g00852	47.7329356536453	-2.92123496661309	0.413044501078948	8.29650669253664e-11	Unknown protein
Peaxi162Scf00038g01654	73.1959244992341	-2.91694390182445	0.580688923924511	7.70793244825559e-06	calmodulin-binding family protein
Peaxi162Scf01210g00002	64.8457961591291	-2.9136549125676	0.502810404589569	1.61155941193052e-07	anthocyanin 4	Anthocyanin-TF-MYB DNA-binding superfamily protein-Petunia MYBb/DEEP PURPLE (DPL)
Peaxi162Scf00319g00815	98.1573541440933	-2.90426451099943	0.346618093129363	6.82355841394854e-15	ATP binding microtubule motor family protein
Peaxi162Scf00004g03912	618.008195634542	-2.90242106511699	0.39420931232175	1.16748663181818e-11	ubiquitin-conjugating enzyme 20
Peaxi162Scf00796g00120	462.8558946777	-2.89741169231203	0.261675232430891	1.21079699491803e-25	DNA replication licensing factor MCM3 homolog 3
Peaxi162Scf00739g00014	229.848562439473	-2.89114534405462	0.382507313282435	2.97228800742023e-12	alpha-galactosidase 2
Peaxi162Scf00340g00071	108.698831666885	-2.88943291839461	0.403821467593163	4.79428417989059e-11	ATP binding microtubule motor family protein
Peaxi162Scf00983g00007	2634.62013338929	-2.88681190460212	0.237809065239974	7.08461148901258e-31	Histone H2B.10
Peaxi162Scf00442g00115	144.409214821408	-2.86836936626497	0.432477367877366	1.34745649547818e-09	Cyclin B2
Peaxi162Scf00016g01521	206.25657243256	-2.86387706910809	0.362296466936045	2.3826787984528e-13	ATP binding microtubule motor family protein
Peaxi162Scf00406g00025	2913.58473780121	-2.86075579269695	0.25289671209325	1.04100107479452e-26	Histone H2B
Peaxi162Scf00378g00084	60.6799245949492	-2.85616206376193	0.473033417679152	4.26306323014737e-08	conserved hypothetical protein
Peaxi162Scf01064g00233	233.634285211544	-2.85359109806252	0.308410509820805	5.03093501746193e-18	DEK domain-containing chromatin associated protein
Peaxi162Scf00207g00637	44.3844038415378	-2.84683159278691	0.489015446280341	1.40379746185065e-07	Ubiquitin-like superfamily protein
Peaxi162Scf00397g00425	4.2763755569842	-2.84642309532602	0.906745280688056	0.00851910468841902	NAD(P)-binding Rossmann-fold superfamily protein
Peaxi162Scf00496g00813	25.9115326130113	-2.84137377779709	0.46822761099999	3.60349457117563e-08
Peaxi162Scf00129g01540	69.4114300443302	-2.83368452972049	0.531830588585235	1.78658144646924e-06	Denticleless protein homolog A
Peaxi162Scf01018g00016	54.8110725986563	-2.82660188445553	0.455678035064132	1.71452186426825e-08	Histone superfamily protein
Peaxi162Scf03779g00019	453.638052637133	-2.82480411940261	0.260433003777352	1.20660574502132e-24	myb domain protein 3	Anthocyanin-TF-MYB DNA-binding superfamily protein-Petunia MYB27
Peaxi162Scf00087g02228	444.995506487862	-2.82089444285718	0.308827665842269	1.38657016895311e-17	Unknown protein
Peaxi162Scf00845g00225	165.089783119742	-2.816449746291	0.443524135552207	7.35088418495051e-09	Reticulon family protein
Peaxi162Scf00046g00119	84.6644208264765	-2.81419421176441	0.760780581559089	0.00151403030818564	purple acid phosphatase 27
Peaxi162Scf00074g00153	66.7550578628089	-2.79889738477059	0.479853366803444	1.323288895078e-07	Disease resistance-responsive (dirigent-like protein) family protein
Peaxi162Scf00155g00022	102.831751019926	-2.79789855742258	0.427995667857652	2.44329047801911e-09	conserved hypothetical protein
Peaxi162Scf00254g00068	183.315076503921	-2.79783727934725	0.355204372870307	2.93832389969205e-13	conserved hypothetical protein
Peaxi162Scf00446g00213	274.823200922612	-2.78983773650627	0.339826797764945	2.50958303393141e-14	Protein kinase superfamily protein
Peaxi162Scf00441g00218	177.843176302229	-2.78806326731481	0.380433237673545	1.47172894734817e-11	homolog of yeast CDT1 A
Peaxi162Scf00714g00058	120.033116963521	-2.78193780975586	0.488807605815778	2.79860117559147e-07	GRAS family transcription factor
Peaxi162Scf00129g00637	25.756790771858	-2.77200971740892	0.544262287323837	5.55804578195419e-06	conserved hypothetical protein
Peaxi162Scf00692g00520	11.217634926481	-2.76836664045255	0.743803358444016	0.00139685321639498	P-loop containing nucleoside triphosphate hydrolases superfamily protein
Peaxi162Scf01123g00223	203.31787118681	-2.7664684319938	0.34473943734433	9.96102121331093e-14	ARM repeat superfamily protein
Peaxi162Scf71358g00001a	85.855750980545	-2.76260502897793	0.411237636906733	7.82346155582145e-10	Histone superfamily protein
Peaxi162Scf00168g01736	19.9883332402624	-2.76210917097605	0.668295814856849	0.000324505180607232	Unknown protein
Peaxi162Scf01161g00328	44.1476440151429	-2.75699121160409	0.46186829261385	6.31475704490205e-08	DNA binding
Peaxi162Scf01896g00007	143.47986025433	-2.74659497839891	0.394759240706927	1.71321850024239e-10	vacuolar protein sorting-associated protein 2.3
Peaxi162Scf00981g00045	253.240350786977	-2.72998111868392	0.279979721415904	6.12663818740268e-20	Targeting protein for XKLP2, putative isoform 4
Peaxi162Scf00679g00013	6129.36104687142	-2.72537304516176	0.203494768150945	1.37569333517285e-37	Histone H2B.10
Peaxi162Scf00156g00007	280.873355533474	-2.72284230923872	0.598624964553943	6.20497360040132e-05	conserved hypothetical protein
Peaxi162Scf00015g10238	384.065903508855	-2.72174363873108	0.297064053830682	1.10120517259499e-17	N/D
Peaxi162Scf00045g00821	267.201931658937	-2.71606341808657	0.19631539818798	3.55209950374427e-40	Long-chain-alcohol oxidase FAO1
Peaxi162Scf00374g00620	358.044888881089	-2.71247698120531	0.326483456883447	1.16878050784572e-14	cyclin-dependent kinase B1
Peaxi162Scf00045g00234	79.3862827543447	-2.70881784764221	0.45820899370589	8.60494817399221e-08	Protein BREAST CANCER SUSCEPTIBILITY 1 homolog
Peaxi162Scf00066g01630	10.8741211491052	-2.70541613966893	0.537919352792624	7.49938159447948e-06	DNAJ heat shock N-terminal domain-containing protein
Peaxi162Scf00079g00214	31.8010092622974	-2.70237244173388	0.55547670442352	1.5874156792523e-05	Histone superfamily protein
Peaxi162Scf00431g00076	10.3576715339884	-2.69109330188145	0.712875505788838	0.00116786585288415	RING/U-box superfamily protein
Peaxi162Scf00403g00111	42.8082209301286	-2.68742977822842	0.714123939508889	0.0012139163512469	Nse4, component of Smc5/6 DNA repair complex
Peaxi162Scf00105g01228	5.19360754428603	-2.67729314458687	0.834715630966204	0.00698906058999026	cytochrome P450, family 71 subfamily B, polypeptide 2
Peaxi162Scf00021g01715	302.86883277546	-2.66782013840333	0.26217165285585	1.06970039080471e-21	AT hook motif DNA-binding family protein
Peaxi162Scf00047g01235	18.6960756358418	-2.66468263145659	0.507325801839384	2.56915389528078e-06	Protein kinase superfamily protein
Peaxi162Scf00280g01015	617.671866733637	-2.66290779777365	0.27831692831149	3.2625775335294e-19	homeobox protein 33
Peaxi162Scf00165g01213	162.036593946061	-2.66002539244128	0.371981285788605	4.93293606665101e-11	Unknown protein
Peaxi162Scf00190g01213	16.9352249831318	-2.65718397348817	0.676674872606823	0.000690095492348595	Unknown protein
Peaxi162Scf00037g01715	566.982403508989	-2.64913862820384	0.295112431053712	5.19711931568947e-17	Deoxyuridine 5'-triphosphate nucleotidohydrolase
Peaxi162Scf00139g00822	25.4170524393494	-2.64555872714146	0.45442735732835	1.40379746185065e-07	Target SNARE coiled-coil domain protein
Peaxi162Scf00314g01027	53.365228867994	-2.64254262465744	0.420037721346285	1.03309400548426e-08	tubby like protein 8
Peaxi162Scf00089g00427	850.484954991021	-2.64087939785055	0.404407329310848	2.54759082923907e-09	Unknown protein	Anthocyanin-EZ-Anthocyanin 3’5’methyltransferase METHYLATION AT FIVE-Petunia MF1
Peaxi162Scf00374g00723	55.4852668233341	-2.6365838000583	0.380766254271283	2.09461061265537e-10	GRAS family transcription factor
Peaxi162Scf00540g00620	42.5305540195285	-2.63099889082389	0.609681797059377	0.000161306134622455	Cell division control, Cdc6
Peaxi162Scf00085g00531	109.234936199963	-2.61777245788929	0.409244100375879	5.57199463337688e-09	kinesin 4
Peaxi162Scf00406g00210	4572.16357318143	-2.61736718284986	0.221759637468998	3.90377619760787e-29	Histone H2B.1
Peaxi162Scf00241g00034	234.581992889051	-2.61078536686098	0.276767966493797	1.06434399522684e-18	structural maintenance of chromosomes 2
Peaxi162Scf00059g00194	421.453012168126	-2.59459736564762	0.361299808828597	3.99362349257737e-11	Microtubule-associated protein 6 putative
Peaxi162Scf00201g00414	70.0640229777703	-2.59223121118753	0.713855615231103	0.00190564813620248	cytochrome P450, family 78 subfamily A, polypeptide 10
Peaxi162Scf00304g00124	25.5803734666491	-2.59003701871956	0.627492565601209	0.00033112437406193	Unknown protein
Peaxi162Scf00153g01016	112.720545111249	-2.58894500304949	0.393332179375943	1.84174386410325e-09	Unknown protein
Peaxi162Scf00404g00032	288.532633962073	-2.57433506639175	0.290531309906189	1.4107423725246e-16	Glutaredoxin family protein
Peaxi162Scf00029g00173	72.9095388145833	-2.57203976546812	0.353012668121867	1.97883505167526e-11	60 kDa chaperonin 1
Peaxi162Scf00879g00003	9.18748444886788	-2.57179489184355	0.802843633772077	0.00706760850717679	basic pentacysteine 7
Peaxi162Scf00839g00234	35.8662356312014	-2.56541275113492	0.479697170222189	1.624859313278e-06	conserved hypothetical protein
Peaxi162Scf00071g00537	18.9728232057674	-2.56224134953598	0.742740705153359	0.0033793449126876	alpha/beta-Hydrolases superfamily protein
Peaxi162Scf00744g00354	54.4096200133152	-2.56161608795482	0.380824331716804	7.42424539789647e-10	Breast cancer type 2 susceptibility protein homolog
Peaxi162Scf00014g00921	56.1460363884145	-2.55364329629001	0.442770917228188	1.86869844984784e-07	DNA double-strand break repair rad50 ATPase, putative isoform 1
Peaxi162Scf00000g00744	31.4249688438613	-2.55214360782362	0.382798079237631	1.08619774804365e-09	B-box zinc finger family protein
Peaxi162Scf00316g00055	8911.36224324193	-2.55176239852315	0.396928882106293	4.61153964774833e-09	caffeoyl-CoA 3-O-methyltransferase	Anthocyanin-EZ-Anthocyanin 3’5’methyltransferase METHYLATION AT FIVE-Petunia MF2
Peaxi162Scf00647g00014	42.6540622168187	-2.55049744714244	0.42763460424618	6.49671132813557e-08	zinc knuckle (CCHC-type) family protein
Peaxi162Scf00033g02833	49.233631704589	-2.54800873926057	0.435320831315411	1.18666639595846e-07	Unknown protein
Peaxi162Scf00362g00651	55.0017545969459	-2.54659861857971	0.406224991120982	1.1752175186914e-08	Protein MCM10 homolog
Peaxi162Scf00564g00039	8.52800938511215	-2.54419348793607	0.816351847801228	0.00907030980430203	Unknown protein
Peaxi162Scf01350g00014	1466.50568444095	-2.5368112650653	0.320016834615895	2.03897405496335e-13	Unknown protein
Peaxi162Scf00378g00417	107.992821897438	-2.53463696307802	0.357610523163634	7.50358580756075e-11	ATP binding microtubule motor family protein
Peaxi162Scf01211g00137	666.709487519928	-2.5265103193984	0.267808181328989	1.06434399522684e-18	potassium channel in Arabidopsis thaliana 1
Peaxi162Scf00126g01218	43.5701981105786	-2.52060559964542	0.437890337559847	1.97634715476454e-07	phragmoplast orienting kinesin 1
Peaxi162Scf00038g00615	36.3971130480311	-2.5196452256103	0.486630366488436	3.66949783022e-06	Histone-lysine N-methyltransferase, H3 lysine-36 specific
Peaxi162Scf00993g00025	72.3156836577313	-2.51125448654813	0.402716608906106	1.42286219022889e-08	Zinc-finger domain of monoamine-oxidase A repressor R1
Peaxi162Scf00223g01516	7.04602996452609	-2.49853454390374	0.717459690462205	0.00305736867206056	Transcriptional corepressor LEUNIG
Peaxi162Scf00444g00429	97.3811548060588	-2.49440222953503	0.386273635308145	3.91823590829787e-09	ATP binding microtubule motor family protein, putative isoform 1
Peaxi162Scf00586g00001	66.2991662203391	-2.49320391739411	0.366047276484268	4.33154043224534e-10	C2 calcium/lipid-binding plant phosphoribosyltransferase family protein
Peaxi162Scf01058g00167	297.080180693889	-2.49222205177379	0.299145477601375	9.83641676823321e-15	tubulin beta chain 2
Peaxi162Scf00246g01218	53.8914842026048	-2.49063662572057	0.408064314865719	2.97398765993924e-08	Eukaryotic translation initiation factor 2 subunit 1
Peaxi162Scf00038g00011	49.8607864147805	-2.48722347570336	0.532341211860329	3.67639580740706e-05	Pectinacetylesterase family protein
Peaxi162Scf00813g00127	3738.98119218077	-2.48607710458149	0.247663791966963	4.13223980639689e-21	histone H1E
Peaxi162Scf00105g00110	37.9920360540853	-2.48507098035673	0.405899184212962	2.67572214713906e-08	Flavin-binding monooxygenase family protein
Peaxi162Scf00074g00018	47.8412358678776	-2.47690824153884	0.467873475829858	2.10702599912578e-06	S-adenosyl-L-methionine-dependent methyltransferases superfamily protein
Peaxi162Scf00409g00219	78.9815265904293	-2.47233875311815	0.570303249555901	0.000149333894706731	LisH dimerization motif,WD40/YVTN repeat-like-containing domain isoform 2
Peaxi162Scf01087g00122	25.9437865499176	-2.47005670423036	0.716408316334291	0.00339763811530394	Domain of unknown function (DUF303)
Peaxi162Scf00982g00011	20.4455147564782	-2.46894121011288	0.589146720180077	0.000262135096577661	Shugoshin C terminus, putative isoform 1
Peaxi162Scf00160g00837	1052.67114590989	-2.45156559608593	0.195294473917552	4.33957941265094e-33	Branched-chain-amino-acid aminotransferase 6
Peaxi162Scf00776g00325	67.2311020157921	-2.44227264691081	0.434457503738253	4.07199735245237e-07	Thymidylate kinase
Peaxi162Scf00518g00430	11550.2571348316	-2.42182416859051	0.487744967362168	1.01073986207107e-05	caffeoyl-CoA 3-O-methyltransferase	Anthocyanin-EZ-Anthocyanin 3’5’methyltransferase METHYLATION AT THREE-Petunia MT
Peaxi162Scf00013g00213	91.3677619227963	-2.42104298750471	0.396233222872558	2.86722584420566e-08	phytochrome kinase substrate-related
Peaxi162Scf00259g00125	101.940001025862	-2.41746655337313	0.324920340072262	6.92460502323658e-12	ATP binding microtubule motor family protein
Peaxi162Scf00886g00028	13.894280581043	-2.41311337318548	0.59033703998452	0.000384544720959267	myb domain protein 111
Peaxi162Scf00714g00019	202.894451081963	-2.41204749253699	0.243710226927807	1.54441375471677e-20	Remorin family protein
Peaxi162Scf00472g00077	1565.1676030904	-2.40057963112461	0.170769304484985	1.75118199849818e-41	WRKY family transcription factor family protein
Peaxi162Scf00168g01712	32.9189365399344	-2.4001203598425	0.622020236143195	0.000878897546704055	F-box/RNI-like superfamily protein
Peaxi162Scf00035g02910	59.9274366960478	-2.39604738825448	0.505412653702248	2.73833797071105e-05
Peaxi162Scf00118g01929	68.5076363587642	-2.39467374219203	0.394306933123023	3.52416841629459e-08	Condensin-2 complex subunit G2
Peaxi162Scf00329g00031	13.6002914712297	-2.39037129572292	0.775155519544288	0.00992926416123298	TRAF-like family protein
Peaxi162Scf00608g00918	748.322936404297	-2.38717526622727	0.271478287844246	2.46435893749024e-16	histone H2A 11
Peaxi162Scf00015g00532	199.362632813205	-2.38081636171447	0.31108581330659	1.50975070422188e-12	Gb:AAF35421.1, putative
Peaxi162Scf00080g00104	14.8437547875053	-2.37968817883843	0.735126355486408	0.00640596773046309	Unknown protein
Peaxi162Scf00385g00719	149.475689910719	-2.37897532328386	0.337548486104387	9.69708655337858e-11	Mitotic spindle checkpoint protein BUBR1
Peaxi162Scf00309g00810	92.3244392673228	-2.37738014534174	0.402184699133907	8.62601121128765e-08	DHHC-type zinc finger family protein
Peaxi162Scf01623g00012	25.7260502172391	-2.36935563263916	0.548718801994959	0.000159621420675289	Aurora kinase A-A
Peaxi162Scf00912g00142	19.336985409995	-2.3682347767935	0.601693708827764	0.000667150808177379	Unknown protein
Peaxi162Scf00007g00272	78.069765311059	-2.36818165687421	0.399556677999008	7.93068467005119e-08	conserved hypothetical protein
Peaxi162Scf00129g00132	382.433263481036	-2.3636109103774	0.247382132183794	3.61855234308263e-19	Structural maintenance of chromosomes protein 4
Peaxi162Scf00526g00069	48.0089004865483	-2.36192550472309	0.349518599876292	6.09434134680512e-10	C2H2 zinc-finger protein SERRATE (SE)
Peaxi162Scf00011g00368	12.9384301885614	-2.35027484783264	0.535299081567632	0.000119610198202674	Unknown protein
Peaxi162Scf00069g00202	1871.90327303078	-2.34951127333624	0.272507852944702	9.66312006164918e-16	TCP family transcription factor 4
Peaxi162Scf00166g00529	23.9308372048645	-2.34496513991998	0.547749120530609	0.000185057168062003	4-coumarate--CoA ligase-like 1
Peaxi162Scf00223g01515	36.2935056596408	-2.34448606587375	0.426888677770333	7.96319802384119e-07	LisH dimerisation motif
Peaxi162Scf00368g00015	47.6376340277838	-2.34369348845233	0.319907685071938	1.49109722687972e-11	RING/U-box superfamily protein
Peaxi162Scf00618g00224	175.935781325858	-2.34320909630653	0.404543431809789	1.6341189931485e-07	Histone-lysine N-methyltransferase ATXR6
Peaxi162Scf00207g00135	35.141683854543	-2.33642649261693	0.391447659281527	6.32805785878427e-08	nudix hydrolase homolog 17
Peaxi162Scf00408g00712	15.9805756153147	-2.33134785508018	0.581801867496685	0.000514893068960373	kinesin-like
Peaxi162Scf00523g00004	310.542694093243	-2.32922249159328	0.255881527384137	1.78737211836622e-17	myb domain protein 3r-4
Peaxi162Scf00679g00110	960.95191787501	-2.32913318104095	0.178938998751892	1.49660350397826e-35	Histone superfamily protein
Peaxi162Scf00711g00052	186.602727549447	-2.32890477757695	0.323390183307908	3.46963883323612e-11	CYCLIN B2
Peaxi162Scf00171g00431	105.536890969167	-2.32109340574901	0.378926477623564	2.63826754713015e-08	DNA polymerase epsilon subunit B2
Peaxi162Scf00017g03028	91.9369510381407	-2.31057657618999	0.359307308091157	4.56240815294973e-09	ATP binding microtubule motor family protein
Peaxi162Scf00428g00417	464.87659521048	-2.30961992812581	0.225672892748045	6.07935202046357e-22	Zinc finger (C3HC4-type RING finger) family protein
Peaxi162Scf00922g00016	18.8844305837146	-2.30780062636591	0.516799322021663	8.80607465043564e-05	Hydroxyproline-rich glycoprotein family protein
Peaxi162Scf00201g00330	498.458294841846	-2.30097283571354	0.293866804208404	4.18456363530047e-13	Replication protein A 70 kDa DNA-binding subunit B
Peaxi162Scf00070g00037	17.8066470459799	-2.29776124813931	0.726440988199743	0.00796140329645161	Unknown protein
Peaxi162Scf00784g00029	39.7952518129096	-2.29606948029117	0.488453900292054	3.26832887392624e-05	Unknown protein
Peaxi162Scf00820g00119	14.9938485671105	-2.29407762558571	0.654275664766871	0.00283717009293586	Unknown protein
Peaxi162Scf00248g00003	162.513879936923	-2.2929340544019	0.2958090733306	7.48392392362503e-13	UDP-Glycosyltransferase superfamily protein
Peaxi162Scf00677g00336	16.9333145571429	-2.28691752376187	0.639600848579026	0.00228254574178208	UDP-Glycosyltransferase superfamily protein
Peaxi162Scf00928g00239	13.3361485713983	-2.28086946251686	0.679505047456899	0.00448319949664436	respiratory burst oxidase protein F
Peaxi162Scf00011g00016	262.405207692198	-2.27537104620186	0.61487979817765	0.0015061261588839	Basic blue protein
Peaxi162Scf00836g00037	1256.15860819415	-2.27307702549773	0.216609604523624	4.55310567408993e-23	Histone superfamily protein
Peaxi162Scf00001g10213	86.2632905521411	-2.27244851319427	0.286903591768293	2.1317176629218e-13	N/D
Peaxi162Scf00228g00218	7.99898550568672	-2.27042390529652	0.712270521815059	0.00741043689211884	ubiquitin-conjugating enzyme 32
Peaxi162Scf00013g03018	561.472223160595	-2.26815257061166	0.143870871600266	2.04558342342568e-52	arginase
Peaxi162Scf00047g01225	5240.94085920496	Peaxi162Scf00015g00043	0.205072490974734	1.32818412641455e-25	Chalcone synthase A	Anthocyanin-EZ-Chalcone synthase a-Petunia CHSa
Peaxi162Scf00192g00116	20.1918701949755	-2.26294945842782	0.475812987183465	2.57374965365269e-05	Protein of unknown function (DUF1677)
Peaxi162Scf00016g10134	10.3326429916884	-2.26205702797886	0.640682886297561	0.0026341109582056	N/D
Peaxi162Scf00128g00843	121.680270250483	-2.26155963086838	0.338964437392326	1.05445289464642e-09	DNA polymerase alpha subunit B
Peaxi162Scf00451g00930	69.7435199763767	-2.26089270014915	0.292847209386206	9.28129165062137e-13	GINS complex protein
Peaxi162Scf00096g01849	50.79104306489	-2.26054950321269	0.476506928485738	2.70345418039957e-05	AP2-like ethylene-responsive transcription factor
Peaxi162Scf00893g00005	63.830124865662	-2.24790874617945	0.344816744093908	2.72845439321849e-09	conserved hypothetical protein
Peaxi162Scf00132g00056	119.957394168241	-2.24598659151698	0.304448724316454	1.06162242462015e-11	Unknown protein
Peaxi162Scf01058g00150	1210.31615819227	-2.24435080553314	0.268403438992223	7.81689683539446e-15	proliferating cell nuclear antigen 2
Peaxi162Scf00876g00446	30.9686757626127	-2.2417600736704	0.416078974364048	1.33289438444907e-06	BREVIS RADIX-like 1
Peaxi162Scf00314g00833	27.6834168059034	-2.23650186997765	0.4743229972903	3.07704056618668e-05	conserved hypothetical protein
Peaxi162Scf00404g00216	420.773082781059	-2.23453244092787	0.31254875671771	4.96493296232663e-11	Nucleic acid-binding, OB-fold-like protein
Peaxi162Scf00166g00424	149.014355074381	-2.22762759364989	0.366605032947142	3.46210949138562e-08	Unknown protein
Peaxi162Scf00192g00516	63.3890478643667	-2.21948794602371	0.387373324979481	2.27444667427185e-07	Unknown protein
Peaxi162Scf00016g02732	28.3925470493477	-2.2132488478274	0.529343135550585	0.000271519013651382	somatic embryogenesis receptor-like kinase 2
Peaxi162Scf00517g00625	1305.27878993294	-2.20505692677844	0.188008417176392	8.99760246422446e-29	Cytochrome b5
Peaxi162Scf00420g00852	77.8563992264401	-2.20116701164732	0.28937111213048	2.10168349024864e-12	Histone-lysine N-methyltransferase Su(var)3-9
Peaxi162Scf00000g00252	1456.11524898359	-2.20101352047679	0.293524087165486	4.55340572238847e-12	TCP family transcription factor 4
Peaxi162Scf00300g00048	36.9018477099091	-2.196678340689	0.415254383292406	2.15043998814905e-06	cytochrome P450, family 71 subfamily A, polypeptide 22
Peaxi162Scf00001g00282	61.4049257599804	-2.19303932424925	0.707628915353268	0.00952789238614	Unknown protein
Peaxi162Scf00454g00523	75.2427151450372	-2.18565396769214	0.367346340326146	7.01129850561033e-08	ATP binding microtubule motor family protein
Peaxi162Scf00037g01418	662.635749639939	-2.18215043299589	0.278490436616797	4.01566752717591e-13	Epoxide hydrolase 3
Peaxi162Scf00188g01223	194.369138452256	-2.17287753660045	0.444215664289497	1.40916227646729e-05	ACT domain repeat 4
Peaxi162Scf00329g00814	78.573109007179	-2.1658557156557	0.382143586949505	3.19126215532925e-07	zinc knuckle (CCHC-type) family protein
Peaxi162Scf00037g00632	76.271444188765	-2.14957226403883	0.331757260770458	3.4604024386419e-09	cyclin family
Peaxi162Scf00128g01539	141.609193407761	-2.13933263774446	0.355303877394662	4.69722458159435e-08	DNA primase, large subunit family
Peaxi162Scf00231g00813	1307.01071570048	-2.13865340212074	0.251519556130556	2.51579693610295e-15	Protein kinase superfamily protein
Peaxi162Scf00011g02911	76.2764803959414	-2.135569071798	0.359262500813883	7.21899984498769e-08	Structural maintenance of chromosomes protein 4
Peaxi162Scf01607g00012	454.616561931474	-2.12744709565028	0.365444216977772	1.40379746185065e-07	conserved hypothetical protein
Peaxi162Scf00011g00356	21.377697998917	-2.12498682488123	0.47540395802635	8.66066797950791e-05	Unknown protein
Peaxi162Scf00560g00212	90.32979882067	-2.12411501121829	0.340317467038843	1.37697896829776e-08	DNA mismatch repair protein MutS
Peaxi162Scf00349g00058	13.3734375033641	-2.12368550334709	0.545502709226146	0.000779186033903492
Peaxi162Scf00569g00527	2454.70356975851	-2.12335200452477	0.211280853444234	3.73202656745489e-21	Ribonucleoside-diphosphate reductase large subunit
Peaxi162Scf00015g00244	25.7698015160529	-2.12206372010303	0.517939429407661	0.000371508815596568	Cyclin A2
Peaxi162Scf00629g00419	12.7240852426895	-2.12197826694483	0.673326602702456	0.00823202660290102	TPX2 (targeting protein for Xklp2) protein family
Peaxi162Scf01414g00011	59.9032540890346	-2.12049293424115	0.314851260977995	7.04745367608595e-10	kinesin 4
Peaxi162Scf00017g00324	90.7798883345369	-2.1203463567253	0.326667626179971	3.22794197858342e-09	UDP-Glycosyltransferase superfamily protein
Peaxi162Scf00244g01216	431.160878214851	-2.11576491207796	0.25320982655585	8.16203929853595e-15	pleiotropic drug resistance 6
Peaxi162Scf00617g00002	16.2901796128796	-2.11537629813375	0.529674569436757	0.000540679837912201	type I MADS box transcription factor
Peaxi162Scf00332g00746	198.744121141685	-2.11455968740751	0.423628100018857	8.94997306974345e-06	Integrase-type DNA-binding superfamily protein
Peaxi162Scf00331g01112	22.6673103605025	-2.11227529283546	0.581295980632354	0.00189007081569421	Unknown protein
Peaxi162Scf00166g00531	109.892192617099	-2.10397031847527	0.346955705688746	3.69149805645252e-08	TPX2 (targeting protein for Xklp2) protein family
Peaxi162Scf00860g00429	769.403811204236	-2.09761174128321	0.157860744384683	4.76757897350497e-37	Subtilisin-like serine endopeptidase family protein
Peaxi162Scf00129g00628	88.4190033867748	-2.09732640355687	0.296311744517757	7.98374760440196e-11	Unknown protein
Peaxi162Scf00925g00033	139.631436555046	-2.08596151375961	0.35897951612958	1.48265771342656e-07	conserved hypothetical protein
Peaxi162Scf00120g00813	7.71832943016711	-2.07924143941245	0.649465771928694	0.00710932634637479	gamete expressed protein 1
Peaxi162Scf00558g00021	44.2875355305403	-2.07803155290266	0.333943586431776	1.52135097800738e-08	Unknown protein
Peaxi162Scf00202g00313	247.313014417433	-2.06904630037111	0.29611872030714	1.42878800403818e-10	Enoyl-
Peaxi162Scf00300g00516	353.132021597163	-2.0684254607231	0.14357985712144	1.34580872129893e-43	Regulator of Vps4 activity in the MVB pathway protein
Peaxi162Scf00647g00043	59.5742341593837	-2.06673224918607	0.362798343380625	2.71723718232574e-07	Family of unknown function (DUF566)
Peaxi162Scf00012g00036	60.4233732216859	-2.06587683619127	0.624936449155326	0.00523296940741087	nodulin MtN21 /EamA-like transporter family protein
Peaxi162Scf00684g00582	69.6906436398775	-2.06472577400841	0.340056362589714	3.54637389797478e-08	herbivore elicitor-regulated 1
Peaxi162Scf00038g01522	1609.8187073186	-2.0646709662247	0.440156388841057	3.41197181291826e-05	Glucose-methanol-choline (GMC) oxidoreductase family protein
Peaxi162Scf00209g00411	41.2881090208363	-2.0643144730022	0.302549758399629	4.04290232824522e-10	Protein NRT1/ PTR FAMILY 4.6
Peaxi162Scf00314g00430	33.6801243463457	-2.06217181119531	0.49470168261549	0.000284867453915171	knotted 1-binding protein 36
Peaxi162Scf00262g00044	4910.68650493152	-2.05917414944976	0.487972454363705	0.000233632171326271	Cytochrome P450 superfamily protein
Peaxi162Scf00128g00740	90.1816130894868	-2.05725838964331	0.320197387587512	4.71321250376274e-09	TPX2 (targeting protein for Xklp2) protein family
Peaxi162Scf00013g02410	798.367628274811	-2.05108643653641	0.269149252258382	1.89976426464145e-12	Protein YABBY 4
Peaxi162Scf00836g00322	23.1689640809613	-2.05001231523058	0.527852626815008	0.000805196291021774	CCT motif family protein
Peaxi162Scf00904g00467	135.576730387519	-2.04977002895744	0.350576294542251	1.2268243255832e-07	Timeless family protein, putative isoform 3 partial
Peaxi162Scf00559g00019	265.791122688283	-2.04621002103714	0.234099096290329	3.73133618222654e-16	2-oxoglutarate (2OG) and Fe(II)-dependent oxygenase superfamily protein
Peaxi162Scf00148g00610	24.523586970664	-2.03821528503007	0.409944514108751	9.82116952448125e-06	E3 ubiquitin-protein ligase makorin
Peaxi162Scf00065g00101	44.2585685951061	-2.03158575634277	0.39794400515672	5.24428637699647e-06	Pumilio homology domain family member 6
Peaxi162Scf00171g00050	16.2286069747532	-2.02566157482698	0.615532064873705	0.00546363379301409	Cytochrome P450 superfamily protein
Peaxi162Scf00011g00188	29.4544606398011	-2.02420625237238	0.501796874534566	0.000467625688034459	Unknown protein
Peaxi162Scf00222g00073	10.7472945813714	-2.02221241916316	0.5914936231213	0.00372616515260009	SET domain protein 35
Peaxi162Scf00406g00614	266.045439364189	-2.02107413003876	0.253969459616896	1.62266016069994e-13	NIMA-related serine/threonine kinase 1
Peaxi162Scf00020g00240	34.4788326740085	-2.018746104292	0.413017838489403	1.43322278210617e-05	conserved hypothetical protein
Peaxi162Scf00231g00729	51.7625292898422	-2.01656385976757	0.471722252294707	0.000189533078557739	AP2-like ethylene-responsive transcription factor
Peaxi162Scf00074g01625	197.343834623691	-2.01105171450509	0.236007068819629	2.16284797980474e-15	conserved hypothetical protein
Peaxi162Scf00984g00255	143.609400885282	-2.00643960716494	0.414394523708836	1.76319868232163e-05	Argonaute family protein
Peaxi162Scf00913g00322	806.733266686722	-2.00226807329009	0.314811153250469	6.93743350976293e-09	cinnamyl alcohol dehydrogenase 9
Peaxi162Scf00732g00440	365.166357696	-1.99802436903058	0.239422588579959	8.83075291690945e-15	conserved hypothetical protein
Peaxi162Scf00105g01116	305.932175131285	-1.9930117260982	0.42011696593197	2.70345418039957e-05	Unknown protein
Peaxi162Scf00021g01317	12.824832591565	-1.99038115378232	0.608719515450408	0.005817125466494	growth-regulating factor 9
Peaxi162Scf00016g10236	129.545923224716	-1.98738370804877	0.222179392397562	6.76566190848603e-17	N/D
Peaxi162Scf00611g00222	137.647583684722	-1.98504624784133	0.380664670311965	3.07926795134443e-06
Peaxi162Scf00264g00415	32.616841482224	-1.97538430407045	0.374406725602271	2.2953360041487e-06	Sigma factor SigB regulation protein RsbQ
Peaxi162Scf00209g00940	165.577236579301	-1.97048835704355	0.257145388485784	1.41931721714399e-12	hipl2 protein precursor
Peaxi162Scf00100g00017	104.839730125379	-1.96943653402724	0.327504039923908	4.9014408700906e-08	HXXXD-type acyl-transferase family protein
Peaxi162Scf00078g01219	990.04503254632	-1.96634894361063	0.383216093057461	4.59549226880427e-06	Chitinase family protein
Peaxi162Scf00385g00520	734.351388068488	-1.96532895134854	0.189475164682172	1.53428790905628e-22	cyclin-dependent kinase B2
Peaxi162Scf00188g00068	27.0643677862034	-1.96477272822026	0.407096774911363	1.8906126085613e-05	Unknown protein
Peaxi162Scf00250g00037	111.801675708782	-1.9620662062117	0.541524362173405	0.00195633205676736	120 kDa pistil extensin-like protein
Peaxi162Scf00228g00323	35.7126481632512	-1.95996066270642	0.515914250452865	0.00107618669141153	GDSL esterase/lipase
Peaxi162Scf00207g01231	330.571590694693	-1.95653449257209	0.411061615255479	2.53223651646169e-05	IQ-domain 26
Peaxi162Scf00001g00303	178.405664960828	-1.95493287391019	0.429419262427123	6.11255681080473e-05	cellulose synthase-like D5
Peaxi162Scf00001g05620	33.7205212224586	-1.95454632883418	0.451271443325981	0.000151615279142247	Melanoma-associated antigen G1, putative
Peaxi162Scf00362g00643	359.547400759476	-1.93934450520727	0.189475924067694	6.07935202046357e-22	Basic-leucine zipper (bZIP) transcription factor family protein
Peaxi162Scf00316g00323	33.7864596668488	-1.92497206873587	0.419163446846587	5.17019367714536e-05	DNA repair (Rad51) family protein
Peaxi162Scf00067g00621	142.33924542168	-1.92172310064993	0.352261803839197	9.59903719701103e-07	Kinase interacting (KIP1-like) family protein
Peaxi162Scf00015g00042	41.5765477040841	-1.91869658883761	0.367545412965206	3.00284593390105e-06	Unknown protein
Peaxi162Scf00553g00510	63.3350520641204	-1.91765561127266	0.331389701016761	1.68177372578021e-07	FAR1-related sequence 6
Peaxi162Scf00723g00045	730.562553337413	-1.91694820616389	0.309241065346706	1.75360001846141e-08	high mobility group A
Peaxi162Scf00119g00626	76.3773501208879	-1.91392943291977	0.378592888204523	6.61846379720094e-06	AT hook motif DNA-binding family protein
Peaxi162Scf00438g00628	23.5269762245992	-1.91277796600919	0.507856549949541	0.00119999773597962	E2F transcription factor 1
Peaxi162Scf00013g00129	233.586977331759	-1.91184475572517	0.388635438661047	1.24646059255303e-05	conserved hypothetical protein
Peaxi162Scf00075g01553	80.2851625502241	-1.91133296309318	0.375583560848607	5.6662650395312e-06	serine/threonine protein kinase 2
Peaxi162Scf00037g00328	178.100659428349	-1.90955928530661	0.323009384395921	8.60494817399221e-08	kinesin 4
Peaxi162Scf00068g00018	101.475751931995	-1.90714441106658	0.410559465595408	4.13729707618086e-05	growth-regulating factor 4
Peaxi162Scf00367g00737	1404.23408606208	-1.90498001347076	0.168904933572718	1.41193642735699e-26	Leucine-rich repeat protein kinase family protein
Peaxi162Scf00205g00930	152.076058630842	-1.90003163839686	0.288182989989595	1.72297744011396e-09	ASF1 like histone chaperone
Peaxi162Scf00658g00037	186.201491725049	-1.89545029074748	0.336116175580056	3.71399045912517e-07	conserved hypothetical protein
Peaxi162Scf00263g00026	30.2502079185241	-1.89296326955309	0.377625547868562	8.09513194709305e-06	ex
Peaxi162Scf00115g01228	65.0094173993442	-1.89241194691904	0.305631105239695	1.8241251126216e-08	TRF-like 8
Peaxi162Scf01340g00216	361.684551311875	-1.89168458899148	0.201590587407424	1.64358608472797e-18	MATE efflux family protein
Peaxi162Scf02065g00021	256.022771847938	-1.88776183107965	0.243130399855376	6.80418300599223e-13	Nucleotide-diphospho-sugar transferases superfamily protein
Peaxi162Scf00929g00711	38.8936058981692	-1.88498845601622	0.394070811712235	2.28697744059867e-05	conserved telomere maintenance component 1
Peaxi162Scf00003g00489	16.1309417206227	-1.88048910994899	0.476338195508776	0.000639500595589135	Tryptophan/tyrosine permease
Peaxi162Scf00479g01010	78.1607114948967	-1.87506673621268	0.254241573452325	1.07218331362006e-11	basic leucine-zipper 42
Peaxi162Scf00747g00120	66.5340985740648	-1.87233708147306	0.30075949653194	1.50606942818583e-08	PATATIN-like protein 6
Peaxi162Scf00078g00930	52.195434197639	-1.87044178678279	0.32573104658381	2.12920902975128e-07	O-methyltransferase family protein
Peaxi162Scf00038g00721	1293.74503460318	-1.86987384891192	0.303518654836862	2.17209164875354e-08	heptahelical transmembrane protein2
Peaxi162Scf00020g00424	49.5648640340964	-1.86909599476591	0.294367966564203	7.37038759735780e-09	Recombination initiation defects 3 putative isoform 1
Peaxi162Scf00180g00116	69.2417254770886	-1.86737916265508	0.291864390209988	5.53457239020304e-09	selenoprotein family protein
Peaxi162Scf00154g00026	88.6453537469422	-1.86512323722449	0.212761345547162	3.06540426602381e-16	Mitochondrial transcription termination factor family protein
Peaxi162Scf01193g00001	58.9899117748127	-1.85922817937526	0.379491932585114	1.36220637025093e-05	type I MADS box transcription factor
Peaxi162Scf00004g02331	554.737176462821	-1.85028142151202	0.291313953787502	7.2980161685778e-09	Thymidine kinase
Peaxi162Scf00220g00233	84.9282864631941	-1.83955796812297	0.358463182696545	4.5869349478081e-06	65-kDa microtubule-associated protein 5
Peaxi162Scf00083g00033	196.677898915599	-1.83907059760697	0.283894373548065	3.48556351217844e-09	ABC transporter G family member 25
Peaxi162Scf00083g01919	1007.91230240573	-1.83552326026687	0.258744834245923	7.1896746927355e-11	Aldehyde dehydrogenase family 3 member F1
Peaxi162Scf00862g00001	82.3169155953198	-1.83346977854899	0.326808702518869	4.29995225282972e-07	origin recognition complex 1
Peaxi162Scf01352g00021	50.015712129345	-1.83041136253361	0.389406256790883	3.26923090027581e-05	Protein of unknown function (DUF674)
Peaxi162Scf00276g00412	137.413661623042	-1.82377226641125	0.253714899367402	3.80418592648957e-11	myb domain protein 3r-4
Peaxi162Scf00005g04713	103.927481250936	-1.82178538612357	0.290382864143968	1.14278979210784e-08	DNA replication licensing factor MCM2
Peaxi162Scf00753g00015	20.3256286643725	-1.81439424231128	0.526255849650183	0.00339789596841252	Core-2/I-branching beta-1,6-N-acetylglucosaminyltransferase family protein
Peaxi162Scf00643g00645	134.088413991375	-1.81422063145366	0.366314859544888	1.07149797668594e-05	Homeobox-leucine zipper protein HDG11
Peaxi162Scf83467g00004	188.686415131832	-1.81410593216953	0.201607097096036	4.34459231279335e-17
Peaxi162Scf00380g00816	92.7362114952417	-1.81253710838972	0.44365123038796	0.000387433667547136	TGACG-sequence-specific DNA-binding protein TGA-2.1
Peaxi162Scf00215g01215	11.7683688470109	-1.81143871819519	0.522740200427678	0.00322654508227514
Peaxi162Scf00452g00237	147.908858843069	-1.79598194436438	0.237220807725523	2.72550371316261e-12	cyclin b3
Peaxi162Scf00016g02810	235.59707611545	-1.7882019065856	0.230707936120832	7.48426689308699e-13	Mitotic checkpoint protein BUB3.1
Peaxi162Scf00536g00089	420.586571979077	-1.78812128569348	0.311154306586292	2.07816720359729e-07	DNA polymerase delta subunit 4 family protein
Peaxi162Scf01056g00030	41.900910537007	-1.78767806015878	0.434851032862225	0.000352472291212116	Proline dehydrogenase 2 mitochondrial
Peaxi162Scf00276g00001	23.088216902829	-1.78669586077611	0.403572531508947	0.000103681565908146	Unknown protein
Peaxi162Scf00231g00422	29.0084094462472	-1.78495427628719	0.510297207124445	0.00291458880558468	RAC-like GTP binding protein 5
Peaxi162Scf00083g01924	67.8393893187923	-1.77997837702217	0.31215489293213	2.64517892749029e-07	Replication protein A 32 kDa subunit B
Peaxi162Scf00774g00122	599.649719490866	-1.77820178457591	0.280942362336697	8.28565264514622e-09	expansin A4
Peaxi162Scf00309g00334	40.8390837386198	-1.77725032520125	0.432907818092922	0.000360040903749233	U-box domain-containing protein 43
Peaxi162Scf00088g01333	56.1770043147094	-1.77672723703457	0.382015036210495	4.03928192950074e-05	Telomere-associated protein RIF1, putative
Peaxi162Scf00848g00224	681.76727949743	-1.77247174037653	0.251594746017788	9.87488895918545e-11	MATE efflux family protein
Peaxi162Scf00389g00623	592.688258384374	-1.77214616417811	0.269767476646705	1.9999494274549e-09	ROP interactive partner 5
Peaxi162Scf00166g01118	936.651252463566	-1.77187443848757	0.214173118362597	1.52126622663526e-14	myb domain protein 16
Peaxi162Scf00047g01324	48.9918515605465	-1.77179419874268	0.35157151135128	7.14286229930323e-06	Unknown protein
Peaxi162Scf00164g00126	24.0727177079044	-1.77114686789597	0.441551777971278	0.000507028340874461	AT-hook motif nuclear-localized protein 20
Peaxi162Scf00415g00518	256.072461000385	-1.77046041218368	0.253525391304257	1.46199455206267e-10
Peaxi162Scf00159g00038	33.9395991357658	-1.77007813729926	0.440646533228175	0.000496332327033042	Unknown protein
Peaxi162Scf00231g01013	19.7310891675447	-1.76953872160441	0.444940707740781	0.000574450781034353	43834 protein
Peaxi162Scf00328g01214	8450.158434963	-1.7684166810274	0.218364651656446	5.7239911289651e-14	Naringenin,2-oxoglutarate 3-dioxygenase	Anthocyanin-EZ-Flavanone 3-hydroxylase-Petunia F3H
Peaxi162Scf00560g00015	78.7595587043357	-1.76163140876797	0.391753230513452	7.74261880536019e-05	ubiquitin-conjugating enzyme 37
Peaxi162Scf00008g03717	195.127935672361	-1.7589484035941	0.276921534386245	7.29522590816509e-09	ATP-dependent DNA helicase DDM1
Peaxi162Scf00049g00208	251.787085594788	-1.75828565621957	0.293355620917716	5.49086769036274e-08	F-box/LRR-repeat protein 17
Peaxi162Scf01053g00039	338.191507930081	-1.7571314633391	0.221333867351142	1.87797586687078e-13	DNA (cytosine-5-)-methyltransferase family protein
Peaxi162Scf00604g00016	37.1612425591563	-1.75538886879446	0.462937358511518	0.00110264608696776	Pentatricopeptide repeat-containing protein
Peaxi162Scf00000g00814	17.4943292939083	-1.75269609236337	0.47089526652996	0.00139648985068985	Organic cation/carnitine transporter 4
Peaxi162Scf00876g00431	87.67480343191	-1.75234311714479	0.3184858891839	7.58809300817661e-07	Embryo defective 3006 putative isoform 2
Peaxi162Scf00005g00006	484.846011365879	-1.74979418848283	0.229045449832779	1.65191960744631e-12	dicarboxylate/tricarboxylate carrier
Peaxi162Scf00359g00096	57.159276792157	-1.74469137295673	0.310506548369612	4.12144989242033e-07	Aspartyl/glutamyl-tRNA(Asn/Gln) amidotransferase subunit B, putative isoform 4 partial
Peaxi162Scf00647g00049	22.2786321706911	-1.7442948016498	0.489299888247942	0.00235434875384548	AP2-like ethylene-responsive transcription factor
Peaxi162Scf00314g00515	26.3155748613083	-1.73179794770204	0.376148426164419	4.9231503780134e-05	ATPase WRNIP1
Peaxi162Scf00945g00122	32.3988027136895	-1.72566162013325	0.391528963901458	0.00011184188954651	Unknown protein
Peaxi162Scf00205g00218	62.4007833332595	-1.72457194804221	0.396438978885273	0.00014104826397101	Heavy metal transport/detoxification superfamily protein
Peaxi162Scf00246g00127	126.62132846107	-1.72028925309988	0.249011040453626	2.31453368931934e-10	conserved hypothetical protein
Peaxi162Scf00372g00102	68.781289062402	-1.71907252907305	0.406030878121428	0.000221793395841107	Unknown protein
Peaxi162Scf00004g00431	38.0775605189841	-1.71896964753927	0.49988676733766	0.00349746649689467	Heat stress transcription factor B-4
Peaxi162Scf00362g00535	130.736937585588	-1.71887120668044	0.228277062600752	3.65603791936751e-12	Protein of unknown function (DUF630 and DUF632)
Peaxi162Scf01184g00146	73.4274059823221	-1.71385892314317	0.352830314363595	1.64371941078107e-05	2-oxoisovalerate dehydrogenase subunit alpha 1 mitochondrial
Peaxi162Scf00175g00117	17.3919519473036	-1.71160069599617	0.521799954460207	0.00564193617864588	sulfotransferase 17
Peaxi162Scf00102g01739	514.222417753269	-1.71010312943347	0.188529812403061	2.35686302666251e-17	Unknown protein
Peaxi162Scf00016g01421	83.8933689321055	-1.70963103498624	0.269274550856896	7.38313623896326e-09	Unknown protein
Peaxi162Scf00441g00015	360.305151907982	-1.70862434054205	0.194008563115195	2.21404578051094e-16	DNA (cytosine-5)-methyltransferase 1
Peaxi162Scf00063g02418	19.3384378667975	-1.70818537751823	0.405435951320841	0.000239915841297127	zinc finger protein 4
Peaxi162Scf00086g01014	86.0346829890264	-1.70541327873925	0.361906406705102	3.10806282112459e-05	Shugoshin-1, putative
Peaxi162Scf00000g00832	1977.34544403572	-1.70480732833883	0.213916031854681	1.48984804684928e-13	histone H2A 10
Peaxi162Scf00005g00017	29.671442710544	-1.7035061429849	0.414460943324519	0.000353614925901656
Peaxi162Scf00102g00085	42.7620511827759	-1.70056765436976	0.463699205964548	0.00168350420673501	Bifunctional inhibitor/lipid-transfer protein/seed storage 2S albumin superfamily protein
Peaxi162Scf00922g00028	149.362501931795	-1.69852449088758	0.239087455492347	6.74143716028085e-11	DNA cross-link repair 1A protein
Peaxi162Scf00406g00128	2610.59675082088	-1.69348347695457	0.20898427805403	5.52096402908056e-14	Histone superfamily protein
Peaxi162Scf00041g00209	125.226408788966	-1.69133318599507	0.228699754880847	9.36662508214309e-12	RNA-binding (RRM/RBD/RNP motifs) family protein
Peaxi162Scf01184g00015	1807.18314149172	-1.67571928761368	0.368179438701978	6.13414275346752e-05	2-oxoisovalerate dehydrogenase subunit alpha 1 mitochondrial
Peaxi162Scf00016g01634	261.345067016059	-1.67508067311441	0.294688729544667	2.90776615308484e-07	Peptidyl-prolyl cis-trans isomerase D
Peaxi162Scf00016g00161	93.6392974402273	-1.6707507250752	0.348667342698664	2.21345373319325e-05	Unknown protein
Peaxi162Scf00025g02313	45.5271044695613	-1.66987083417024	0.456837950525399	0.00175438353847163	Unknown protein
Peaxi162Scf16922g00001	13.1109004824685	-1.66596078806253	0.476851111867289	0.00295115377820293	Unknown protein
Peaxi162Scf00016g02250	130.977121957504	-1.660283264924	0.375022514756421	0.000103681565908146	CYCLIN D3
Peaxi162Scf00000g00708	230.907894930766	-1.65860165838305	0.283352492841031	1.18652764637953e-07	Leucine-rich repeat transmembrane protein kinase
Peaxi162Scf00003g04231	17.6313056540844	-1.65851482763152	0.365783455410775	6.6087220565052e-05	basic helix-loop-helix (bHLH) DNA-binding superfamily protein
Peaxi162Scf00406g00232	4946.71157040187	-1.65727863331805	0.21580829467299	1.25692914360339e-12	histone H2A 12
Peaxi162Scf00013g00227	296.549736456985	-1.65321598852707	0.219998383619125	4.09037312850207e-12	NAP1-related protein 2
Peaxi162Scf00428g00418	211.023571677331	-1.65121482280065	0.238672639192662	2.16839182437763e-10	RING/U-box superfamily protein
Peaxi162Scf00011g01125	50.6880483780865	-1.65077186176328	0.303243880149976	1.01623058545865e-06	Kinetochore protein NDC80-like protein
Peaxi162Scf00132g01312	156.699634977779	-1.65008693499737	0.263673871611473	1.25302475197093e-08	microtubule-associated protein 65-9
Peaxi162Scf00192g00043	240.666442744628	-1.64930855387823	0.239975860281811	2.90782139593663e-10	TCP family transcription factor
Peaxi162Scf00034g00114	179.681016639009	-1.64623947307495	0.270042376695104	3.09684768509621e-08	alpha/beta-Hydrolases superfamily protein
Peaxi162Scf00286g01047	306.823959666637	-1.64202145399156	0.29236565401058	4.17035220470092e-07	Ubiquitin carboxyl-terminal hydrolase family protein
Peaxi162Scf00577g00036	129.124372849564	-1.64012173199695	0.210562718612953	5.69134627926163e-13	homeobox protein 21
Peaxi162Scf00011g00138	217.5648185839	-1.63848273856756	0.269199880630691	3.27053168158655e-08	homolog of separase
Peaxi162Scf01294g00115	508.294829524426	-1.63813487263196	0.201453318809499	4.52098440419304e-14	Cupredoxin superfamily protein
Peaxi162Scf00553g00617	1036.75669951659	-1.6367885056767	0.150360922454384	8.28080491056201e-25	K(+)-insensitive pyrophosphate-energized proton pump
Peaxi162Scf00051g00732	125.796900866616	-1.63605123414677	0.230395006616237	6.8454172508341e-11	Sister chromatid cohesion protein PDS5 homolog A
Peaxi162Scf00544g00513	343.631435723658	-1.6351935508655	0.475298606566725	0.00347919177523891	Alcohol-forming fatty acyl-CoA reductase
Peaxi162Scf00932g00044	443.90940039909	-1.63413903771331	0.288674470189356	3.30136989099145e-07	Homeobox-leucine zipper protein HDG2
Peaxi162Scf00111g01478	128.120007032109	-1.6326729246002	0.266561567829957	2.64330303349962e-08	BES1/BZR1 homolog 4
Peaxi162Scf01662g00013	88.6064222546255	-1.62636471277141	0.282976707220048	2.07276946894695e-07	NAD(P)-binding Rossmann-fold superfamily protein
Peaxi162Scf00003g04832	245.381319984864	-1.62388912149591	0.210208114326006	8.97211306955732e-13
Peaxi162Scf00016g01639	91.2273062158913	-1.62260343160873	0.253420321979226	5.3831232650147e-09	serine carboxypeptidase-like 40
Peaxi162Scf00415g00913	17.7226830746797	-1.61289216250477	0.459355632455177	0.00279476717464658
Peaxi162Scf00020g00041	43.2422140545947	-1.61047875814383	0.324461662871013	1.01822005404544e-05	Recombination initiation defects 3 putative isoform 1
Peaxi162Scf00543g00414	82.4024629769494	-1.60837276156401	0.374695150416746	0.000176740097544096	myb domain protein 15
Peaxi162Scf00535g00419	45.509885691702	-1.60044116871277	0.294493209506904	1.06183587997085e-06	Unknown protein
Peaxi162Scf01100g00009	21.8612669823987	-1.6003787873656	0.51153092880106	0.00876253753747643	Dormancy/auxin associated family protein
Peaxi162Scf00207g00940	278.752505902169	-1.59759165783574	0.390128578075236	0.000373996683701141
Peaxi162Scf00066g01632	106.761625307935	-1.59527605986777	0.267694043838104	6.65468823190601e-08	Unknown protein
Peaxi162Scf01287g00009	26.1171985712623	-1.59343843850181	0.415567903339719	0.000953699241761674	Pentatricopeptide repeat-containing protein
Peaxi162Scf00474g00019	30.3522324584084	-1.59008849347052	0.48290861192174	0.00543493051171909	Synaptic vesicle 2-related protein
Peaxi162Scf00522g00511	84.6601233706366	-1.58788381845406	0.360920659410819	0.000115424696525203	Transmembrane 9 superfamily member 4
Peaxi162Scf01052g00322	124.559750568265	-1.58607948911573	0.295051610127265	1.4207259563535e-06	PIB17 secret agent protein, partial
Peaxi162Scf00073g01422	548.886814168371	-1.58545177170917	0.396353147626691	0.000528649303027863	SPX domain gene 2
Peaxi162Scf00309g00413	44.8441486483027	-1.58327026850068	0.373429357220755	0.000216717413610703	Homeodomain-like superfamily protein
Peaxi162Scf00136g00059	176.049967188054	-1.58239425332131	0.281442997275842	4.05227473273996e-07	conserved hypothetical protein
Peaxi162Scf00543g00022	3502.68732197644	-1.58234056035728	0.198279830276916	1.37616378455681e-13	Histone H2B.1
Peaxi162Scf00025g00283	226.012594395599	-1.58211684150177	0.253571037567946	1.39476081516017e-08	Transducin/WD40 repeat-like superfamily protein
Peaxi162Scf00166g00423	1688.25364578363	-1.57717253977649	0.260367313738777	3.83203468759056e-08	serine carboxypeptidase-like 25
Peaxi162Scf00536g00092	1071.13430653713	-1.57309426303824	0.461851561344389	0.0038615172583741	Chalcone synthase J	Anthocyanin-EZ-Chalcone synthase j-Petunia CHSj
Peaxi162Scf00392g00730	212.098090577922	-1.57172905544039	0.262098536632926	5.39644338674821e-08	Transducin/WD40 repeat-like superfamily protein
Peaxi162Scf00658g00631	57.9110187109874	-1.56992388871382	0.262515122597958	5.93360015040192e-08
Peaxi162Scf00009g00433	98.3555393265552	-1.56956002618162	0.336987101883104	3.92538987269158e-05	Leucine-rich repeat protein kinase family protein
Peaxi162Scf00252g00914	220.225305601704	-1.56750570484394	0.224060673529625	1.35828359793965e-10	Vacuolar import/degradation, Vid27-related protein
Peaxi162Scf00820g00019	20.087792294722	-1.56735053129542	0.401474311422641	0.000750592514679875	Unknown protein
Peaxi162Scf00128g00218	1099.33942754753	-1.56494015997449	0.210263677844383	6.81188218459829e-12	Phototropic-responsive NPH3 family protein
Peaxi162Scf00073g01729	22.0997649302846	-1.56245211655715	0.402108230688773	0.00079952796311306	ATP-dependent DNA helicase PcrA
Peaxi162Scf00418g00037	21.560306364031	-1.56035188211399	0.45254013338194	0.00339662538982995	Leucine-rich repeat protein kinase family protein
Peaxi162Scf00025g02620	142.017565016143	-1.55909222594645	0.211035610395432	9.88990713025395e-12	Endonuclease or glycosyl hydrolase, putative isoform 2 partial
Peaxi162Scf00328g00829	285.211625482234	-1.55460327939523	0.169176192404517	8.81382253768636e-18	Seven transmembrane MLO family protein
Peaxi162Scf00000g00841	132.26820996066	-1.55254617490093	0.249084616437291	1.44231504780559e-08	kinesin 1
Peaxi162Scf00409g00041	1716.61285035214	-1.55221122605031	0.238986293652181	3.1455825836187e-09	Histone H2B.1
Peaxi162Scf00483g00027	337.673269529619	-1.55118210260835	0.247304740521911	1.1513622677403e-08	formin homology 1
Peaxi162Scf00016g02336	34.5536881301457	-1.54757129758615	0.317916351828083	1.56720427789584e-05	RNA pseudouridine synthase 4 mitochondrial
Peaxi162Scf01075g00006	348.264772351969	-1.54580744806976	0.267722961448817	1.8054388131714e-07	MATE efflux family protein
Peaxi162Scf00130g01019	45.5206216750743	-1.54327421159374	0.412467366387186	0.00130699217641991	N-acetyltransferases
Peaxi162Scf00556g00035	1246.43890722704	-1.54309178845956	0.245223670559825	1.02687253763959e-08	Trans-cinnamate 4-monooxygenase	Anthocyanin-EZ-Cynnamate 4-hydroxylase-Petunia C4Ha
Peaxi162Scf00034g00049	465.183362203178	-1.54162464771383	0.1597492967877	1.52626055246292e-19	Transducin/WD40 repeat-like superfamily protein
Peaxi162Scf00359g00324	150.786702581999	-1.54096992414889	0.199914756905186	1.01332032948578e-12	conserved hypothetical protein
Peaxi162Scf00191g01323	346.727294095531	-1.54087722570022	0.228101189908895	6.17324042715026e-10	myb domain protein 17
Peaxi162Scf00167g00138	158.599739595442	-1.54031231288863	0.230072691536706	9.10498331389889e-10	CBL-interacting protein kinase 20
Peaxi162Scf00001g00412	274.69201183308	-1.53828064579694	0.300831464554604	5.0314455605435e-06	late embryogenesis abundant protein Lea5
Peaxi162Scf00341g00027	67.8941241802634	-1.53714206687819	0.342180143181117	7.88795457399144e-05	Tesmin/TSO1-like CXC domain-containing protein
Peaxi162Scf00250g00053	204.667562020641	-1.5370248525326	0.450020139440383	0.00375977829305311	pistil-specific extensin-like protein
Peaxi162Scf00394g00910	103.556646607192	-1.53680661960008	0.234145798255306	2.07436291904201e-09	titan9
Peaxi162Scf00119g00942	378.642454845217	-1.53633703539606	0.269556426740607	2.67730412392129e-07	basic helix-loop-helix (bHLH) DNA-binding superfamily protein	Anthocyanin-TF-basic helix-loop-helix (bHLH) DNA-binding superfamily protein-Petunia JAF13
Peaxi162Scf00152g00532	7333.34611347583	-1.53309901371833	0.200550622371773	1.60036125776591e-12	serine carboxypeptidase-like 18
Peaxi162Scf00417g00039	39.3599695073741	-1.53181133564106	0.394726540603625	0.000814049722395875	DNA replication ATP-dependent helicase/nuclease DNA2
Peaxi162Scf00338g00912	907.656739648351	-1.53028840303042	0.175694780966711	4.83267152143431e-16	basic helix-loop-helix (bHLH) DNA-binding superfamily protein	Anthocyanin-TF-basic helix-loop-helix (bHLH) DNA-binding superfamily protein-Petunia AN1
Peaxi162Scf00118g00042	285.471638993708	-1.52562805687132	0.443712539111308	0.0035016213750089	Pectinacetylesterase family protein
Peaxi162Scf00420g00451	41.0884013089536	-1.52559596698024	0.436461389933607	0.00293638053745607	lipase 1
Peaxi162Scf00274g00521	46.8835389861692	-1.52502038712719	0.406927363947626	0.00127893649076191	Unknown protein
Peaxi162Scf00017g00308	95.4117036306993	-1.51506092525729	0.250166064725501	3.85299198448222e-08	Protein of unknown function, DUF617
Peaxi162Scf00146g00319	75.7937950428679	-1.51409924352852	0.241895983326338	1.24574007366242e-08	Polyadenylate-binding protein 7
Peaxi162Scf00320g00008	47.4377221204438	-1.51242737952574	0.315650583666811	2.21610228901785e-05	DNA repair protein RAD51 homolog
Peaxi162Scf00078g01223	86.9300729709403	-1.51212305994135	0.475977518440656	0.00765172561146422	Group 2 isoform 1
Peaxi162Scf00017g02211	179.837283526065	-1.50757096232845	0.170763360838442	1.84180844556144e-16	anaphase-promoting complex subunit 8
Peaxi162Scf00699g00653	511.379991505883	-1.50549538349143	0.207879519492203	2.64121055968476e-11	Aurora kinase A-B
Peaxi162Scf00000g06812	220.366398014289	-1.50463041347079	0.164149964128292	1.07082345464738e-17	Anaphase-promoting complex subunit 6
Peaxi162Scf00074g00537	208.915486102464	-1.50306699196512	0.485500322583851	0.00961451106782297	auxin response factor 9
Peaxi162Scf00005g04612	86.2567953470039	-1.50158405610344	0.26159807703994	2.15332854113526e-07	Unknown protein
Peaxi162Scf00006g00207	129.664963956545	-1.50031918904106	0.234335919105373	5.3883708955431e-09	HGWP repeat containing protein-like protein
Peaxi162Scf00553g00220	50.0309959524621	-1.49996627987432	0.348151760233531	0.00016568021054954	ATP binding microtubule motor family protein, putative isoform 5
Peaxi162Scf00460g00014	109.335029746755	-1.49688104847629	0.247141093688409	3.84412874619388e-08	Ubiquitin carboxyl-terminal hydrolase 20
Peaxi162Scf00586g00012	27.240987749331	-1.4967450829423	0.426831146466319	0.00283413002503217	Unknown protein
Peaxi162Scf00444g00839	38.2163167289768	-1.49621065155864	0.385998188723772	0.000828082263893396	Heavy metal transport/detoxification superfamily protein
Peaxi162Scf01099g00002	3981.79934675771	-1.49326205376926	0.181088880619143	1.88923537097781e-14	winged-helix DNA-binding transcription factor family protein
Peaxi162Scf00001g10028	164.815174080544	-1.49276528677317	0.285087793273726	2.78277396607248e-06	N/D
Peaxi162Scf00210g00093	97.3949696360976	-1.49003438452229	0.253345206279115	1.01911868362796e-07	Downstream neighbor of son, putative isoform 1
Peaxi162Scf01128g00018	136.066566284819	-1.48992767832473	0.240377977201652	1.7571973411841e-08	Ankyrin repeat family protein
Peaxi162Scf00120g01114	136.263347457973	-1.48957634611529	0.474114203760793	0.00845564459679431	8.4 kDa sulfur-rich protein precursor, putative
Peaxi162Scf00875g00019	747.378766346238	-1.48848786581606	0.356205110199399	0.00027393044345162	Endochitinase A
Peaxi162Scf00783g00041	135.140382848433	-1.48840206297496	0.262981262567943	3.31959327290021e-07	ARM repeat superfamily protein isoform 1
Peaxi162Scf00065g01219	191.60673112008	-1.48725515196115	0.248405702041278	5.70128287244227e-08	Condensin-2 complex subunit H2
Peaxi162Scf00412g00712	88.4886033936481	-1.48600241469977	0.257041028422496	1.73433907791715e-07	AT hook motif DNA-binding family protein
Peaxi162Scf00024g02217	31.9560368267711	-1.48548765083961	0.357645809363246	0.000300401092128607	1-aminocyclopropane-1-carboxylate oxidase-1-like protein
Peaxi162Scf00192g01414	703.431511699679	-1.48496754016186	0.111347966371681	2.69677759837196e-37	Unknown protein
Peaxi162Scf00394g00716	23.5559937221529	-1.48269330826829	0.405729162869264	0.00175941372358171	RNI-like superfamily protein
Peaxi162Scf00770g00126	4835.44389348648	-1.48205864542274	0.150061038162423	1.84286747433375e-20	Long-chain-fatty-acid--CoA ligase 5
Peaxi162Scf00758g00012	24.2142461808098	-1.48094559255158	0.348951462041592	0.000213632564793976	tospovirus resistance protein C
Peaxi162Scf00700g00136	279.588372327964	-1.4790100654826	0.193176143573141	1.47957914769962e-12	FUNCTIONS IN: molecular_function unknown
Peaxi162Scf00207g00310	26.2127265633182	-1.47567183730514	0.432086909232397	0.00376111040658548	Eukaryotic aspartyl protease family protein
Peaxi162Scf00640g00024	87.8523806935151	-1.47493132281851	0.270501162180248	9.73438440108382e-07	SH3 domain-containing protein
Peaxi162Scf00215g00411	111.590350909989	-1.47304008483346	0.190447418529169	8.431183595255e-13	Homeodomain-like
Peaxi162Scf02201g00002	224.880851120237	-1.47225012694809	0.159919146677405	7.67776742595791e-18	Pyridoxal phosphate (PLP)-dependent transferases superfamily protein
Peaxi162Scf00132g00525	16.9024337748928	-1.47202348919843	0.476018995639201	0.00969473393985595	Regulator of Vps4 activity in the MVB pathway protein
Peaxi162Scf00222g01019	307.483788905249	-1.46981432174011	0.322851002768639	6.11255681080473e-05	multidrug resistance-associated protein 14
Peaxi162Scf00209g00021	210.13132047968	-1.4684841684631	0.18216825595487	7.63346163005205e-14	O-fucosyltransferase family protein
Peaxi162Scf00049g01720	141.5112241927	-1.46641692089837	0.230508948105632	6.88361536639682e-09	alpha/beta-Hydrolases superfamily protein
Peaxi162Scf00362g00347	233.255577965953	-1.45879973271986	0.384819903312645	0.00110631583768158	Protein kinase superfamily protein
Peaxi162Scf00242g00009	39.7727607617993	-1.45801089306624	0.362948137253599	0.000496241359117605	Ph , ALPHA isoform 3
Peaxi162Scf00111g01457	165.947042090591	-1.4575250045845	0.169214457965656	1.02599893489104e-15	Bifunctional polynucleotide phosphatase/kinase
Peaxi162Scf00299g00004	47.600641779196	-1.45289083283028	0.36205817649179	0.00050418007556793	Unknown protein
Peaxi162Scf00438g00827	31.5633016761517	-1.45216917281667	0.412189466614388	0.00269608872773958	cytomatrix protein-related
Peaxi162Scf00166g00078	343.717576409294	-1.44756172666191	0.216533609960952	9.70835215993198e-10	Ribonucleoside-diphosphate reductase small chain
Peaxi162Scf00076g01048	310.923601252546	-1.44684655999398	0.238336131013795	3.55945279650378e-08	H/ACA ribonucleoprotein complex subunit 1-like protein 2
Peaxi162Scf00700g00147	43.0618292783379	-1.44215940361922	0.275521148295298	2.80542735217761e-06	FUNCTIONS IN: molecular_function unknown
Peaxi162Scf00004g03211	440.412684954764	-1.44126372829337	0.30074629643622	2.21198355169093e-05	ABC-2 type transporter family protein
Peaxi162Scf00102g01865	474.378918428111	-1.43725201854209	0.188124536715881	1.65191960744631e-12	3-oxoacyl-
Peaxi162Scf00127g00131	112.605756256893	-1.43476002012907	0.312049120455437	5.05250216003505e-05	DNA repair protein rhp7, putative
Peaxi162Scf00020g00174	79.9032751182087	-1.43467241981455	0.462807415973728	0.00951367768830984	conserved hypothetical protein
Peaxi162Scf00128g00436	96.1009003555572	-1.43413985335117	0.205380216332491	1.46406972899849e-10	GDSL esterase/lipase
Peaxi162Scf00305g00514	198.5904791352	-1.43232001552668	0.267717894572435	1.60847678411584e-06	Glucan endo-1,3-beta-glucosidase 2
Peaxi162Scf00083g00169	430.242245710452	-1.43093990089199	0.186268149738518	1.23452020387688e-12	GATA transcription factor 5
Peaxi162Scf01371g00005	26.7457955088601	-1.42938652270847	0.366591575756539	0.000762893640631617	Unknown protein
Peaxi162Scf00981g00018	274.096770818952	-1.42744763558359	0.194626138912837	1.41883670281908e-11	Protein kinase superfamily protein
Peaxi162Scf00139g01321	242.86927738031	-1.424999886816	0.226619383683186	1.04806603686653e-08	Unknown protein
Peaxi162Scf00013g01026	63.1677447506197	-1.42212110467927	0.242442942638977	1.11265263313022e-07	kinesin-like protein 1
Peaxi162Scf00080g01719	163.157192302104	-1.41861709385129	0.322441042465128	0.000115424696525203	TPX2 (targeting protein for Xklp2) protein family
Peaxi162Scf00469g00724	22.5304820257316	-1.41801698055418	0.403086516797931	0.00273920882248785	Cytochrome P450 superfamily protein
Peaxi162Scf00188g00099	214.496053629388	-1.4177839032335	0.196618012888128	3.24848873188559e-11	UDP-Glycosyltransferase superfamily protein
Peaxi162Scf00599g00048	546.823260293414	-1.417316761889	0.321983248492359	0.000114584799903288	Cupredoxin superfamily protein
Peaxi162Scf00007g01310	74.9442845093109	-1.41146747266806	0.247474176000753	2.6281858038476e-07	Unknown protein
Peaxi162Scf00030g02220	5740.2038241644	-1.41044752497223	0.220122055269207	5.23418388636672e-09	Histone superfamily protein
Peaxi162Scf00441g00056	59.8867210378704	-1.41036891468811	0.220199304079537	5.31605121152074e-09	P-loop containing nucleoside triphosphate hydrolases superfamily protein
Peaxi162Scf00993g00331	88.3906266195418	-1.4096039757324	0.300743652411137	3.457145742043e-05	Peptidyl-prolyl cis-trans isomerase D
Peaxi162Scf00001g00433	904.666797946837	-1.40931550802826	0.139536891041491	2.28389099292724e-21	alpha/beta-Hydrolases superfamily protein
Peaxi162Scf01073g00018	60.8759509718592	-1.40872732194376	0.339382604967041	0.000303061791182311	UDP-Glycosyltransferase superfamily protein
Peaxi162Scf00201g00243	1252.19724994827	-1.40512009889051	0.26320892055436	1.6965525681361e-06	Flavonoid 3',5'-hydroxylase	Anthocyanin-EZ-Flavonoid 3’5’hydrolase-Petunia HT1
Peaxi162Scf00372g00004	965.968717905254	-1.40202349420542	0.303190409966767	4.51400097012942e-05	early tobacco anther 1
Peaxi162Scf00057g02413	48.259238383597	-1.39920129922661	0.325599358539717	0.000173394702971748	Unknown protein
Peaxi162Scf00034g00145	31.0529279299958	-1.39909290157155	0.409857616539906	0.00378147888760648	Leucine-rich repeat (LRR) family protein
Peaxi162Scf00209g00844	2911.60626332463	-1.39534031684256	0.385487069887477	0.00197924287976026	glutathione S-transferase TAU 18
Peaxi162Scf00287g00133	89.2289200068519	-1.39437276481726	0.389606277841421	0.00225899353604004	Leucine-rich receptor-like protein kinase family protein
Peaxi162Scf01171g00006	244.05203289628	-1.39298921956977	0.225284723900073	1.91576868065387e-08	Eukaryotic protein of unknown function (DUF914)
Peaxi162Scf00809g00110	83.1959833144431	-1.39155807916852	0.260508574789169	1.6728247650775e-06	PHD finger protein ALFIN-LIKE 9
Peaxi162Scf00016g03457	9765.59466899806	-1.38918562806981	0.196437689767228	8.30993461676934e-11
Peaxi162Scf01061g00130	225.141896623242	-1.38751611245349	0.153186529430891	2.63321297541865e-17	PENTATRICOPEPTIDE REPEAT 596
Peaxi162Scf00268g00069	27.8537129191009	-1.38735744825299	0.414196148665801	0.00457890228544324	TCP transcription factor 12
Peaxi162Scf00028g00412	34.6830498870403	-1.38692459769193	0.343737989650784	0.000466160329016972	RECA homolog 3
Peaxi162Scf00119g00947	251.942087615391	-1.38617612978743	0.196842107023781	1.00573885693122e-10	GMP synthase
Peaxi162Scf00258g00524	162.979861274291	-1.38591377247791	0.218510928085381	7.66649745425362e-09	Replication factor C subunit 3
Peaxi162Scf00160g00002	144.790627686602	-1.38484348623698	0.2335820425686	7.8846558968443e-08	UDP-Glycosyltransferase superfamily protein
Peaxi162Scf00074g00547	106.791300831783	-1.38358546219596	0.259367234597119	1.73204883965923e-06	cellulose synthase like G3
Peaxi162Scf00817g00117	31.2289075394708	-1.37927986199494	0.413494873843173	0.00477997348485301	F-box protein PP2-B1
Peaxi162Scf00860g00043	2173.72211991548	-1.36890194515914	0.179237979613877	1.6743232187268e-12	GDSL esterase/lipase
Peaxi162Scf00635g00084	104.56929577712	-1.36777523435626	0.296693827653039	4.79004289909274e-05	F-box family protein
Peaxi162Scf00330g00620	34.9373524590004	-1.36716165936746	0.316256364305947	0.00015655086217318	ATP-dependent zinc metalloprotease FtsH
Peaxi162Scf00751g00063	78.1223925640063	-1.36608236683706	0.311551700677311	0.000122336695665928	Downstream neighbor of son, putative isoform 1
Peaxi162Scf00732g00136	688.433657633286	-1.36589972908281	0.269642880250399	6.32907640216459e-06	Leucine-rich repeat protein kinase family protein
Peaxi162Scf00501g00003	499.584586538329	-1.36371387712519	0.175806232029778	7.19170569038991e-13	Zinc-finger domain of monoamine-oxidase A repressor R1 protein
Peaxi162Scf00231g00621	21.188253763296	-1.36318798808366	0.395282823238952	0.00338930793381653	indole-3-acetic acid inducible 33
Peaxi162Scf00451g00059	117.626009391989	-1.36192001574264	0.408259946578745	0.00477803712454807	myb domain protein 16
Peaxi162Scf00013g00939	80.3426386086044	-1.36175898216134	0.332875121445282	0.000379697808957906	DNA mismatch repair protein MSH2
Peaxi162Scf00886g00023	275.536996266493	-1.36099639233295	0.171068941433379	1.64379383957204e-13	DNA replication complex GINS protein PSF2
Peaxi162Scf00650g00340	33.0831945597261	-1.3609768298897	0.288693693437245	3.08873283791207e-05	F-box/RNI-like superfamily protein
Peaxi162Scf00446g00052	27.6228629324191	-1.35964895816286	0.392417925233787	0.00322961984177106	Pentatricopeptide repeat-containing protein
Peaxi162Scf00352g00212	302.183238831401	-1.35087768913779	0.192311646578507	1.12565676341816e-10	SWIB complex BAF60b domain-containing protein
Peaxi162Scf00002g05422	45.2261405915265	-1.34524692678802	0.315234343169746	0.000194982487657938	Unknown protein
Peaxi162Scf00004g03412	1175.10091700879	-1.34391570356755	0.163602410867749	2.42053863685326e-14	Zinc finger CCCH domain-containing protein 22
Peaxi162Scf01468g00004	322.456247038593	-1.34142224483929	0.1640209554798	3.12888388370456e-14	Histone acetyltransferase type B catalytic subunit
Peaxi162Scf00565g00827	67.3099511815478	-1.34100631066368	0.352566642219065	0.00105971271509324	Unknown protein
Peaxi162Scf00046g00053	28.8589175710001	-1.34005153460618	0.362498862194549	0.00152359953209744	O-fucosyltransferase family protein
Peaxi162Scf01056g00116	69.2131872514159	-1.34003570039865	0.317381991244486	0.00023175074432886	TRICHOME BIREFRINGENCE-LIKE 19
Peaxi162Scf00096g00098	31.999981146337	-1.33712237107761	0.327085262900241	0.000384187549250157	embryo defective 2735
Peaxi162Scf00082g00107	223.467195922244	-1.33503415989296	0.171092776126291	5.14637298098632e-13	zinc finger (C2H2 type) family protein
Peaxi162Scf00095g00526	71.5780050924559	-1.33023042591511	0.246688815688101	1.30194069394465e-06	F-box family protein, putative
Peaxi162Scf00042g00119	84.9921659856461	-1.32935887483493	0.415755110639202	0.00719076304922782	Peroxidase superfamily protein
Peaxi162Scf00009g00219	192.712391435164	-1.3291271713586	0.249685316748087	1.83023060165744e-06	conserved hypothetical protein
Peaxi162Scf00083g01219	368.343656230433	-1.32818161417074	0.164916774726719	8.04578595416792e-14	Pectin lyase-like superfamily protein
Peaxi162Scf00362g00841	898.015220592073	-1.32753712569868	0.212458580165342	1.31950926696927e-08	Pathogenesis-related thaumatin superfamily protein
Peaxi162Scf00286g00729	73.4072560148756	-1.32693352881005	0.337030948853722	0.00066435259905224	Auxin-responsive family protein
Peaxi162Scf00183g00042	33.8060014590539	-1.3259706488465	0.308248212753124	0.000170270770936634	Pentatricopeptide repeat-containing protein
Peaxi162Scf00444g00014	127.757836899361	-1.32578998739816	0.277457900647942	2.34075507926341e-05	Unknown protein
Peaxi162Scf00673g00223	150.724573727999	-1.32477928769218	0.403471499108519	0.00559414344334607	Adenine nucleotide alpha hydrolases-like superfamily protein
Peaxi162Scf00520g00614	483.219091308736	-1.32314143889137	0.20809743336038	7.01502031983919e-09	Tesmin/TSO1-like CXC domain-containing protein
Peaxi162Scf00139g00014	69.0301762148902	-1.32263491117595	0.294263366812356	7.80241634153369e-05	60S rib L23
Peaxi162Scf00744g00338	161.861936835969	-1.31990872733663	0.273470834916601	1.88982213601937e-05	receptor-like kinase 1
Peaxi162Scf00152g00329	71.7604329382815	-1.3169605552046	0.315448136923654	0.000278147365818194	Protein of unknown function (DUF620)
Peaxi162Scf00002g00717	1257.37577264877	-1.31453446955132	0.186281079938209	9.13752723858252e-11	Protein YABBY 4
Peaxi162Scf00074g10019	60.0682056140153	-1.31420073929089	0.373058674304979	0.00269754076881607	N/D
Peaxi162Scf00309g00016	23.2728650707738	-1.31279866086352	0.424402380439225	0.00966872581599397	Crossover junction endonuclease MUS81
Peaxi162Scf00084g00718	87.5477494755059	-1.30902027547431	0.285037163595707	5.17019367714536e-05	DYNAMIN-like 1E
Peaxi162Scf00010g00022	146.347797342495	-1.30827764664337	0.216781868385426	4.331943505074e-08	Leucine-rich receptor-like protein kinase family protein
Peaxi162Scf00420g00510	1170.98484856841	-1.30366781528731	0.177544328554933	1.33937061334305e-11	Ribonucleoside-diphosphate reductase small chain
Peaxi162Scf00877g00131	2042.03361422426	-1.29907125387879	0.257900798110005	7.23127713658788e-06	MATE efflux family protein
Peaxi162Scf00231g00429	46.5562431599121	-1.2985457881668	0.391938849060618	0.00511146318577266	RAC-like GTP binding protein 5
Peaxi162Scf00119g00917	193.078427791747	-1.29828356013715	0.201604604480196	4.35155665408117e-09	organic cation/carnitine transporter 3
Peaxi162Scf00620g00014	227.355020744824	-1.29666665802468	0.186016438718622	1.5820867414302e-10	Leucine-rich receptor-like protein kinase family protein
Peaxi162Scf00829g00016	49.8087476145445	-1.29591069501301	0.367094400906497	0.00263685751262506	Regulator of chromosome condensation (RCC1) family protein
Peaxi162Scf00065g00328	112.513590779099	-1.2940210068114	0.273934774232565	2.96007532903015e-05	Unknown protein
Peaxi162Scf01554g00011	198.326483949693	-1.2918239674911	0.266558846497249	1.72628681279748e-05	cyclin a2
Peaxi162Scf00116g00003	31.9335745505195	-1.29126720505302	0.302646334463344	0.000195619019373927	HGWP repeat containing protein-like protein
Peaxi162Scf00328g00619	84.0216622472102	-1.29124464003872	0.220784435252094	1.21652696572858e-07	Protein of unknown function (DUF630 and DUF632)
Peaxi162Scf00050g00101	97.6864909069492	-1.29051314875808	0.235497887102663	8.48983673927824e-07	GRAS family transcription factor
Peaxi162Scf00005g00229	1854.43563853945	-1.28840240052093	0.173452127738434	7.45743076336357e-12	CTP synthase family protein
Peaxi162Scf01553g00014	66.6739050630253	-1.2868261230513	0.304901634508084	0.00023310317361361	Ethylene-responsive transcription factor CRF2
Peaxi162Scf00461g00009	49.9793239079245	-1.28645720453135	0.378358672601828	0.0039324943113172	NB-ARC domain-containing disease resistance protein
Peaxi162Scf00088g00044	494.964390492101	-1.28576516535308	0.322158804991447	0.000545929317238937	Sterile alpha motif (SAM) domain-containing protein
Peaxi162Scf00001g00542	254.210854028976	-1.28069179736841	0.378805197964175	0.00416265637005907	squamosa promoter binding protein-like 8
Peaxi162Scf00020g00723	108.832690869436	-1.28021470917736	0.247050056921825	3.58911574469676e-06	Origin recognition complex subunit 5
Peaxi162Scf00815g10012	29.4980957182817	-1.27790910140611	0.338909605219829	0.00118377914192883	N/D
Peaxi162Scf00688g00223	2777.46620881253	-1.27510777298191	0.242789728925906	2.57430488134363e-06	GDSL esterase/lipase
Peaxi162Scf00029g00007	122.694208554241	-1.2748973047148	0.226865244259638	4.11091929632356e-07	E2F transcription factor 3
Peaxi162Scf00295g01127	226.493367366023	-1.27472050862539	0.31625228680768	0.000473521843322088	conserved hypothetical protein
Peaxi162Scf00535g00219	29.7542507385553	-1.27368107589279	0.341565669782962	0.00136248796068988	Unknown protein
Peaxi162Scf00025g03018	463.720008826354	-1.27148031148683	0.175688248054314	2.72633374923801e-11	Ribonucleoside-diphosphate reductase large subunit
Peaxi162Scf00390g00015	77.9418756894982	-1.27066332517853	0.248082486413794	4.81968539054016e-06	pentatricopeptide repeat 336
Peaxi162Scf00548g00661	614.86479654039	-1.2688789510385	0.17968076641576	8.82743105709156e-11	Phototropic-responsive NPH3 family protein
Peaxi162Scf00330g00043	29.5833566981419	-1.26359958874215	0.345808667394771	0.0017612807375067	3-oxo-5-alpha-steroid 4-dehydrogenase family protein
Peaxi162Scf00069g02232	23.5816572878535	-1.26309072820244	0.408784547750149	0.00976182421593183	UDP-N-acetylglucosamine 1-carboxyvinyltransferase 2
Peaxi162Scf00013g00843	66.1361596652565	-1.26300918050481	0.301897824608327	0.000269284007591961	Leucine-rich repeat receptor-like protein kinase family protein
Peaxi162Scf00647g00012	58.7434671655905	-1.26195537689705	0.269969779355381	3.64284858105227e-05
Peaxi162Scf00185g00038	79.8365867618163	-1.26168413828575	0.218920040971881	1.90991510306833e-07	2-oxoglutarate (2OG) and Fe(II)-dependent oxygenase superfamily protein
Peaxi162Scf00209g00020	1579.56077890421	-1.26122708237477	0.189957109467066	1.29089346798996e-09	Protein of unknown function, DUF547
Peaxi162Scf00363g00617	14.5915622117897	-1.25783171598781	0.39301200444672	0.00712358009997078	Pentatricopeptide repeat-containing protein
Peaxi162Scf00267g00818	276.396105424269	-1.25782724699993	0.17041312965182	1.03457289875677e-11	Subtilase family protein
Peaxi162Scf00017g03129	34.2868181578521	-1.25751073020517	0.307985071508277	0.0003902236333723	H/ACA ribonucleoprotein complex subunit 2-like protein
Peaxi162Scf00801g00216	41.5748218649912	-1.25631890237356	0.342815710974196	0.00169970336825173	Pachytene checkpoint protein 2 homolog
Peaxi162Scf00051g01416	227.765404111561	-1.25549979011122	0.130436470242926	1.91887465057934e-19	replication factor C subunit 3
Peaxi162Scf00167g01221	1930.95965181537	-1.25489420430712	0.24063508211719	3.07752351028509e-06	Chalcone-flavanone isomerase family protein
Peaxi162Scf00039g01012	94.2422791801568	-1.25428201397995	0.205875975368986	3.15568563232881e-08	inositol polyphosphate 5-phosphatase I
Peaxi162Scf00195g00835	46.8249914676777	-1.25288530766956	0.320888683801846	0.000749501181880572	MATE efflux family protein
Peaxi162Scf00345g00128	58.9626662860492	-1.25179974444556	0.30102048889798	0.00029532754033551	Dof-type zinc finger DNA-binding family protein
Peaxi162Scf00364g00232	27.1561944185778	-1.25160311740201	0.346109874627831	0.00200188752412319	Mitotic checkpoint protein BUB3.3
Peaxi162Scf00262g01516	268.011690882234	-1.24984375375799	0.271791535930971	5.04411075256202e-05	Peroxidase superfamily protein
Peaxi162Scf00786g00438	267.398575896618	-1.24679540177695	0.179487855468755	1.83773809653488e-10	Histone superfamily protein
Peaxi162Scf01084g00119	1803.6467431414	-1.24162249876883	0.143629213314621	8.23302059378531e-16	MADS-box transcription factor 16	TF-MADS-typeII-Bclass-euAP3-Petunia axillaris DEF (GP/PMADS1)
Peaxi162Scf00034g00413	1472.06987566582	-1.24096056466306	0.203548368807273	3.09278372728054e-08	AMP-dependent synthetase and ligase family protein
Peaxi162Scf00205g00026	25.6273450676129	-1.23963004942031	0.336634171089574	0.00159784745437583	Pentatricopeptide repeat-containing protein
Peaxi162Scf01056g00029	2996.2180681617	-1.23827393771269	0.208994259845345	8.023850382185e-08	Endo-1,3(4)-beta-glucanase 1
Peaxi162Scf00915g00040	66.1804838638241	-1.23709418427859	0.268057447090732	4.69139838290694e-05	Flap endonuclease GEN-like 2
Peaxi162Scf00102g01416	370.948876106014	-1.23311712852465	0.320010432628694	0.000894834897661683	IQ-domain 22
Peaxi162Scf00192g01619	34.4302471514534	-1.23195404122242	0.31415856302237	0.000702902089267192	chlorophyllase 2
Peaxi162Scf00003g04929	44.1898116042499	-1.23179186604405	0.337521468481481	0.00178827402917606	basic helix-loop-helix (bHLH) DNA-binding superfamily protein
Peaxi162Scf00021g01614	62.8452487642549	-1.23161685291788	0.343748129949085	0.002230648902283	microtubule-associated protein 65-4
Peaxi162Scf00095g00056	23.913762898185	-1.23053447295974	0.355251739925473	0.00323602782346624	S-adenosylmethionine decarboxylase proenzyme 3
Peaxi162Scf00128g00646	168.056348836964	-1.229535287702	0.230064725512394	1.65159811870123e-06	Estradiol 17-beta-dehydrogenase 12
Peaxi162Scf00069g01837	70.371690651906	-1.2285806784746	0.309156034397783	0.000580123302792647	E3 SUMO-protein ligase MMS21
Peaxi162Scf00618g00531	272.011931291404	-1.22842360094039	0.182316863859341	6.9322900928298e-10	G-type lectin S-receptor-like serine/threonine-protein kinase
Peaxi162Scf00035g00711	186.16403336816	-1.22794965851781	0.148446396388763	1.52737448191394e-14	SNARE associated Golgi protein family
Peaxi162Scf00472g00413	165.602186718003	-1.22646415913525	0.300614994811337	0.000395285982675305	ROP interactive partner 3
Peaxi162Scf00677g00217	39.9747208544173	-1.22558441634639	0.319627988712616	0.000953699241761674	MORC family CW-type zinc finger protein 3
Peaxi162Scf00011g00209	274.726794026425	-1.22330618260109	0.389269885693774	0.00843569301004025	homeobox protein 31
Peaxi162Scf00670g00215	180.815804402729	-1.21922991476137	0.139222586926779	3.27155850952276e-16	Small RNA 2'-O-methyltransferase
Peaxi162Scf00329g00716	453.419383771649	-1.2182178282873	0.234530923434845	3.38959678683587e-06	Leucine-rich repeat protein kinase family protein
Peaxi162Scf00330g00210	86.2382582232353	-1.21804744503974	0.311507852658457	0.000733183641202003	Cytochrome P450 superfamily protein
Peaxi162Scf00767g00014	87.9032258997221	-1.21799564773394	0.245849687143182	1.06407561724134e-05	P-loop containing nucleoside triphosphate hydrolases superfamily protein
Peaxi162Scf00128g01542	36.9365777385792	-1.21514047798031	0.341993892040623	0.0024504181157051	conserved hypothetical protein
Peaxi162Scf00745g00719	766.309596221378	-1.21448164683795	0.276412578761346	0.000118166917737138	Fatty acid hydroxylase superfamily
Peaxi162Scf00695g00218	1190.19603279777	-1.2129255688298	0.313867803318827	0.00086098945473816	Delta(24)-sterol reductase
Peaxi162Scf12724g00014	25.574822025867	-1.2113274389736	0.376309440359736	0.00675735981975953	A/G-specific adenine DNA glycosylase
Peaxi162Scf00073g02225	231.670526108353	-1.20970286150939	0.163394291494112	8.8348916516042e-12	Nucleic acid-binding, OB-fold-like protein
Peaxi162Scf00912g00144	98.2006488448712	-1.2079465355346	0.222309893278762	1.06541851733513e-06	PIG28, partial
Peaxi162Scf00827g00065	48.9350283021483	-1.20728082694365	0.277655589236704	0.000142130030024369	Duplicated homeodomain-like superfamily protein
Peaxi162Scf00877g00142	28.319039497463	-1.205813249443	0.372273789544795	0.00637124924164969	MATE efflux family protein
Peaxi162Scf01044g00225	98.2946506583937	-1.20413343769735	0.17670789083084	4.25571997146656e-10	Tetratricopeptide repeat (TPR)-like superfamily protein
Peaxi162Scf00295g01133	361.668196705817	-1.20358229598682	0.26836712198644	8.12541303469544e-05	F-BOX WITH WD-40 2
Peaxi162Scf00171g00130	213.172497103879	-1.20255053746753	0.190452546391716	9.01143868416816e-09	CDT1a protein
Peaxi162Scf00594g00034	270.114930051025	-1.19963189633297	0.19354737254677	1.7571973411841e-08	RING/U-box superfamily protein
Peaxi162Scf00078g01145	539.416720002454	-1.19888715792227	0.127324144660178	1.23807915902182e-18	Single-stranded DNA-binding protein WHY2, mitochondrial
Peaxi162Scf00016g01355	68.0087401819345	-1.19796062358832	0.211090894593993	3.06308444483517e-07	Pentatricopeptide repeat-containing protein
Peaxi162Scf00548g00221	5886.96583116458	-1.19713277922155	0.203161094868155	9.56162550259013e-08	HXXXD-type acyl-transferase family protein
Peaxi162Scf00074g00745	406.168968299003	-1.19593293941785	0.151175461456108	2.27758912972295e-13	UDP-glucose 4-epimerase 5
Peaxi162Scf00362g10019	32.7396998672598	-1.19590900082284	0.34531716078857	0.00323914972352879	N/D
Peaxi162Scf00316g00340	232.666253882783	-1.19588162979167	0.176571513719515	5.5423608744525e-10	aspartic proteinase A1
Peaxi162Scf00618g10023	112.382452292638	-1.19504767368251	0.248403198840148	2.03362500458251e-05	N/D
Peaxi162Scf00401g00416	84.9822199671672	-1.19343476724866	0.26125409231686	5.73025085840167e-05
Peaxi162Scf00382g00043	396.178078147762	-1.19231184336982	0.167616778937863	6.34138840098526e-11	Integrase-type DNA-binding superfamily protein
Peaxi162Scf00021g00015	420.441551156794	-1.1922386806966	0.143625575916837	1.22823256614213e-14	MADS-box transcription factor 6	TF-MADS-typeII-SEP/AGL6-AGL6-Petunia axillaris AGL6 (PMADS4)
Peaxi162Scf00398g00724	26.8745447482256	-1.1920664729668	0.356400283954429	0.00464463083385556	Ph isoform 2
Peaxi162Scf00611g00321	1706.21021780224	-1.19094740332366	0.192074725343089	1.73868591708978e-08	Mitochondrial glycoprotein family protein
Peaxi162Scf01010g00017	46.5175599710237	-1.18955067910964	0.377377330885553	0.0082182254173641	ATP binding microtubule motor family protein
Peaxi162Scf00480g00058	112.902337328766	-1.18879239936103	0.25355798607785	3.43953999020031e-05	Homeobox-leucine zipper protein family
Peaxi162Scf00549g00220	135.484692456685	-1.18873940978372	0.240598305808613	1.13223402547641e-05	Leucine-rich repeat protein kinase family protein
Peaxi162Scf01124g00124	153.444300175807	-1.18809995185135	0.268116096284773	0.000101811062690908	DNA replication ATP-dependent helicase/nuclease DNA2
Peaxi162Scf00008g01620	72.5927329466573	-1.18789407087525	0.294287531633445	0.000463359219116542	MADS-box transcription factor FBP28	TF-MADS-typeII-SOC1-Petunia axillaris FBP28
Peaxi162Scf00207g00835	121.756662434734	-1.18755859268272	0.375259944354269	0.00792335891139233	2-oxoglutarate (2OG) and Fe(II)-dependent oxygenase superfamily protein
Peaxi162Scf00038g00725	57.5215728392722	-1.18639082563206	0.310354928268065	0.00099339147090169	DNA-directed RNA polymerase subunit beta'
Peaxi162Scf00634g00318	54.3333783490089	-1.18632373080966	0.285802211908942	0.000303061791182311	hydroxyproline-rich glycoprotein family protein
Peaxi162Scf00002g00542	18.152779908449	-1.1857007250654	0.373277306641297	0.00765851829902415	Plant protein of unknown function (DUF868)
Peaxi162Scf00767g00520	179.351953261017	-1.18307765086107	0.181892917972294	2.98741923030824e-09	Phosphatidylinositol-4-phosphate 5-kinase family protein
Peaxi162Scf00723g00517	183.130681527848	-1.18277452052606	0.2152323878303	7.85007144326396e-07	Glucan endo-1,3-beta-glucosidase 3
Peaxi162Scf00264g00213	84.5356184213606	-1.17891358352232	0.287884740344836	0.000373996683701141	Unknown protein
Peaxi162Scf00973g00316	2399.25361621752	-1.17730016233444	0.136935387288648	1.15738475624374e-15	Argonaute family protein
Peaxi162Scf01039g00238	149.738420103805	-1.17600735347938	0.228858557553401	4.43371167121559e-06	Rho GTPase-activating protein 2
Peaxi162Scf01067g00026	35.014887171917	-1.17301387499322	0.323503422168868	0.00193797617278225	DNAJ heat shock N-terminal domain-containing protein
Peaxi162Scf00207g00253	394.561656071012	-1.17099324314671	0.236273552415185	1.05597619027884e-05	protein sec fourteen-like protein-20
Peaxi162Scf00231g00915	153.860629981567	-1.16894529130156	0.264827562615762	0.000108935095561766	Double Clp-N motif-containing P-loop nucleoside triphosphate hydrolases superfamily protein
Peaxi162Scf00003g04127	180.386254166009	-1.16443540335693	0.234305309433526	9.90179270773372e-06	Chaperone DnaJ-domain superfamily protein
Peaxi162Scf01204g00126	135.899002581497	-1.16432454293914	0.224173323198265	3.39224531861374e-06	Ankyrin repeat family protein
Peaxi162Scf00304g01115	185.601342213238	-1.16427680658043	0.287403816501482	0.000438513421534128	HAD superfamily, subfamily IIIB acid phosphatase
Peaxi162Scf00069g00215	26.8856750464106	-1.16269057972573	0.353158904301479	0.0054427626709336	Casparian strip membrane protein 1
Peaxi162Scf00391g00532	32.6821486958519	-1.16060978025401	0.355953886663698	0.00598118614916918	DEAD/DEAH box RNA helicase family protein, putative isoform 2
Peaxi162Scf00036g00225	783.313624453952	-1.15814122517393	0.185111745253406	1.26428573791648e-08	H/ACA ribonucleoprotein complex subunit 4
Peaxi162Scf00469g00065	44.8397454235102	-1.15740164746135	0.335265454989324	0.00335383815960887	conserved hypothetical protein
Peaxi162Scf00793g00342	47.5668789132408	-1.15729786967762	0.332870488971752	0.00311528327449096	Protein kinase superfamily protein
Peaxi162Scf00107g01914	61.8452077019502	-1.1572255070835	0.355949365411723	0.00615481908331394	Cyclin-dependent kinase inhibitor 3
Peaxi162Scf00016g02736	78.1135784336512	-1.15338802200027	0.303982614468453	0.00109378031132232	LOB domain-containing protein 37
Peaxi162Scf00082g00019	193.336954325355	-1.15258519010266	0.14062890169614	2.77018567703704e-14	protein arginine methyltransferase 3
Peaxi162Scf00064g00530	866.861908417669	-1.15139884020481	0.210603740052627	9.04670358387544e-07	Protein NRT1/ PTR FAMILY 8.2
Peaxi162Scf00012g01522	428.720781250626	-1.15109227456828	0.193482226187802	7.02474847535323e-08	Chromatin assembly factor 1 subunit B
Peaxi162Scf00401g00823	73.7717898545595	-1.14948723742519	0.230543813904949	9.18736806105447e-06	DNA glycosylase superfamily protein
Peaxi162Scf00445g00117	49.8049500670459	-1.14935442250125	0.33632301451111	0.00373774294277286	F-box/FBD/LRR-repeat protein
Peaxi162Scf00153g00816	224.824960772923	-1.14732392429155	0.154148528585203	6.81188218459829e-12	DNA polymerase delta catalytic subunit
Peaxi162Scf00683g00428	1207.52342781399	-1.14721502814942	0.287823707863909	0.000556554652007136	Pathogenesis-related thaumatin superfamily protein
Peaxi162Scf00944g00136	446.607985654281	-1.14552029379672	0.193620785753796	8.38879749206407e-08	Glucan endo-1,3-beta-glucosidase 13
Peaxi162Scf00407g00625	50.9269418886637	-1.14546492138616	0.298474465900025	0.000942916466725939	Phosphatidylinositol-4-phosphate 5-kinase family protein
Peaxi162Scf00304g01360	184.829469632268	-1.14301682474536	0.283838967080603	0.000478986436470324	8-amino-7-oxononanoate synthase
Peaxi162Scf00308g00815	118.425320883615	-1.14278477984361	0.209007061856957	9.03435290034173e-07	5'-3' exonuclease family protein
Peaxi162Scf00057g00322	1413.14361077825	-1.14172567896588	0.178998283926872	6.24653479065136e-09	rRNA 2'-O-methyltransferase fibrillarin
Peaxi162Scf00035g00513	484.897732390378	-1.13554075985665	0.182714321825411	1.5951158206048e-08	phytochrome A
Peaxi162Scf00440g00043	47.2172742608675	-1.13336643348979	0.305186218216839	0.00143633302578808	Cytochrome P450 superfamily protein
Peaxi162Scf00076g01031	119.270923858461	-1.13304090600801	0.298410903387332	0.0010831763401738	ARM repeat superfamily protein
Peaxi162Scf00163g00419	135.192941779956	-1.13259563156672	0.361746012259098	0.00871873952198421	growth-regulating factor 4
Peaxi162Scf00274g00082	61.1675349358257	-1.13248254769345	0.320000324084695	0.0025619011880268	TCP family transcription factor
Peaxi162Scf00209g00226	201.969118345379	-1.13191330028981	0.237505847958294	2.47359496400494e-05	Single-stranded DNA-binding protein WHY1, chloroplastic
Peaxi162Scf00469g00068	46.2900139193437	-1.13058407281529	0.285904823275917	0.000623648589262418	Pentatricopeptide repeat-containing protein
Peaxi162Scf00046g00229	68.0020809798751	-1.12831192368646	0.301250234291838	0.00128826303095644	Unknown protein
Peaxi162Scf00101g01412	331.656952885821	-1.1272783287034	0.223435596403694	6.94746912165906e-06	Mechanosensitive ion channel family protein
Peaxi162Scf00129g01233	89.4063242749836	-1.12611421848095	0.319993728232078	0.00272679642619698	NAD(P)-binding Rossmann-fold superfamily protein
Peaxi162Scf01419g00122	510.644755490306	-1.12456125012581	0.120520834497611	2.60894792633738e-18	EamA-like transporter family isoform 1
Peaxi162Scf00071g00212	202.759449737236	-1.12279358619506	0.268388080785491	0.000269284007591961	Pectinacetylesterase family protein
Peaxi162Scf00349g00216	88.0673444760413	-1.12226069665645	0.323960438270498	0.00323351823331835	Unknown protein
Peaxi162Scf00321g00037	214.013163661481	-1.12192500970122	0.183429012656072	2.76753463584942e-08	DNA binding
Peaxi162Scf00111g00320	426.461576803884	-1.12075340078514	0.249584297002559	7.94413231029475e-05	subtilisin-like serine protease 2
Peaxi162Scf00003g05122	52.132062271113	-1.11987189691658	0.344690361825578	0.00619331539318693	Cyclin B1
Peaxi162Scf01165g00215	474.651491998101	-1.11943795771872	0.229550740587301	1.50727667908694e-05	SHV3-like 1
Peaxi162Scf00988g00210	36.7217971723384	-1.11833439061071	0.332634467916646	0.00441226268906443	Glyoxylate reductase
Peaxi162Scf00620g00119	405.490935149646	-1.11762752266874	0.104454995527078	5.66564752152344e-24	armadillo repeat kinesin 3
Peaxi162Scf00362g00832	131.3364342543	-1.11305541071061	0.317775821431964	0.00287072853271251	Major facilitator superfamily protein
Peaxi162Scf00316g00327	2022.88585338061	-1.11212161394238	0.171855405149943	3.62686979852537e-09	histone H2A 2
Peaxi162Scf00207g00145	379.981963690667	-1.1121203092133	0.233528195063321	2.50630119419407e-05	Leucine-rich repeat protein kinase family protein
Peaxi162Scf02748g00006	258.091257221763	-1.11186101569512	0.172741060748155	4.41526826164502e-09	AP2-like ethylene-responsive transcription factor
Peaxi162Scf00339g00114	85.2842520441878	-1.11175864476012	0.274227623681962	0.00043333667177235	conserved hypothetical protein
Peaxi162Scf00075g01329	54.5910861854676	-1.11024809731365	0.308054636497727	0.00207942709755377	Eukaryotic protein of unknown function (DUF842)
Peaxi162Scf00353g00736	41.2511327891331	-1.1098360660812	0.310325233790445	0.00227666078231364	CAI-1 autoinducer sensor kinase/phosphatase cqsS isoform 3
Peaxi162Scf00016g02844	54.7675731601979	-1.1069443732273	0.251134416026432	0.000111801466639001	Mitotic checkpoint protein BUB3.1
Peaxi162Scf00316g00027	784.217333021705	-1.10676716361244	0.232513214066342	2.53085916985302e-05	Argonaute family protein
Peaxi162Scf00047g01035	123.611080555619	-1.1067616931217	0.282728240939371	0.000721168458149249	Chromosome transmission fidelity protein 18 homolog
Peaxi162Scf00073g02222	111.064032106879	-1.10661151170167	0.275455669664098	0.000495894416017778	Kinase interacting family protein, putative isoform 1
Peaxi162Scf00241g00221	278.247910534363	-1.10650428684978	0.338699109828306	0.00586643776605688	Sugar phosphate exchanger 2
Peaxi162Scf00366g00125	177.127750631048	-1.10619737723507	0.155763665407826	6.82758380633602e-11	Nucleolar protein 6
Peaxi162Scf00103g00113	258.144110480721	-1.10555398043185	0.212390578289743	3.21559146956876e-06	Ankyrin repeat family protein
Peaxi162Scf00029g02413	42.1674267653249	-1.10408418628135	0.324975919281879	0.00396185037473007	cytochrome c biogenesis protein family
Peaxi162Scf00057g00095	717.931383343363	-1.10365580477197	0.1755083704429	1.04780759735123e-08	conserved hypothetical protein
Peaxi162Scf00016g00234	434.92908241095	-1.10276894682851	0.235414930406798	3.49916276629672e-05	UDP-Glycosyltransferase superfamily protein
Peaxi162Scf00174g00138	132.383230538288	-1.10262969539251	0.180776430643631	3.0434230183903e-08	ROP guanine nucleotide exchange factor 5
Peaxi162Scf01256g00017	99.9855060935697	-1.10220157971287	0.252876427504189	0.000136490393254264	myb domain protein 94
Peaxi162Scf00345g00027	458.368976279838	-1.10164982516531	0.202289519133296	1.00635667150235e-06	auxin response factor 9
Peaxi162Scf00828g00210	274.11949677227	-1.10125215052036	0.308202314306139	0.00229756178716736	ARM repeat superfamily protein, putative isoform 4
Peaxi162Scf00091g00622	4788.26627318551	-1.0980029010626	0.263343750961971	0.000283914280244898	Pollen Ole e 1 allergen and extensin family protein
Peaxi162Scf00486g00075	2914.05973701468	-1.09741241133111	0.264136755193769	0.00029895375622505	Leucine-rich receptor-like protein kinase family protein
Peaxi162Scf00343g00057	208.914100106896	-1.09522719870988	0.160736735183799	4.261065392288e-10	ASF1 like histone chaperone
Peaxi162Scf00740g00550	108.684023099888	-1.09464400722737	0.226568505198389	1.84809002539349e-05	Unknown protein
Peaxi162Scf00739g00321	105.195023781858	-1.09313106500518	0.258458352357134	0.000225523795787232	Uncharacterised conserved protein (UCP030365)
Peaxi162Scf00066g01631	246.550172174752	-1.09272703162678	0.163669540785165	1.02667827480625e-09	ATP-dependent RNA helicase dbp10
Peaxi162Scf00515g00029	27.7667176566333	-1.09255125947056	0.310091372247602	0.00269421356694099	pentatricopeptide repeat 336
Peaxi162Scf00138g00153	339.322565929727	-1.09244746502673	0.156138120313007	1.35386258078557e-10	Unknown protein
Peaxi162Scf00196g00048	1385.31008546848	-1.0918402145639	0.146986438896387	7.45743076336357e-12	high mobility group protein
Peaxi162Scf00714g00435	1310.30383444999	-1.0912372399641	0.183027333657573	6.56324152759877e-08	calmodulin binding protein, putative
Peaxi162Scf00003g00429	243.763596961508	-1.0900218565707	0.211341798196097	4.04846794215046e-06	C2 calcium/lipid-binding plant phosphoribosyltransferase family protein
Peaxi162Scf00736g00045	194.774860803058	-1.0899777338951	0.232853144294216	3.55180345126445e-05	Leucine-rich receptor-like protein kinase family protein
Peaxi162Scf00007g02845	169.380402938798	-1.08835404323083	0.169034055521828	4.37574894024852e-09	nuclear assembly factor 1
Peaxi162Scf00670g00332	114.990111686851	-1.08663318314963	0.181726410211249	5.95646209552668e-08	Transducin/WD40 repeat-like superfamily protein
Peaxi162Scf00494g00027	389.328242664618	-1.08605838642247	0.15783183902906	2.76012665426368e-10	Ribosomal protein L18ae family
Peaxi162Scf00647g00315	326.413406955808	-1.08556106874113	0.161867030216503	8.43689201236803e-10	Region-like protein isoform 3
Peaxi162Scf00422g00412	358.755546440174	-1.0829716763667	0.147004249281298	1.13367017048998e-11	Protein of unknown function (DUF630 and DUF632)
Peaxi162Scf00047g00333	108.821797338824	-1.08265837245482	0.194319500874253	5.25512136186386e-07	50S ribosomal protein L13
Peaxi162Scf00134g00614	118.531588329448	-1.08163444532369	0.231307505928626	3.61596579301926e-05	Tetratricopeptide repeat (TPR)-like superfamily protein
Peaxi162Scf01060g00132	47.1714664210019	-1.08124871031968	0.311978609222402	0.00322137821968866	DNA helicase MCM9
Peaxi162Scf01216g00045	121.7269406368	-1.08045019808902	0.28403308700042	0.00105832756273692	Protein of unknown function (DUF761)
Peaxi162Scf00076g00620	190.643038747821	-1.07927278434642	0.173420370148144	1.5162050220609e-08	nudix hydrolase homolog 16
Peaxi162Scf00362g00638	1089.65965202307	-1.07864900947677	0.198885334290148	1.11916456200799e-06	RAC-like GTP binding protein 5
Peaxi162Scf00017g00318	69.8797798307119	-1.0776929415032	0.244504089514315	0.00011180460850503	Rho GTPase-activating protein 2
Peaxi162Scf00170g00123	240.977158402188	-1.07625372365467	0.192985629321939	5.11095855085915e-07	transducin family protein / WD-40 repeat family protein
Peaxi162Scf01125g00111	267.30630210152	-1.0761193444743	0.155532161655991	2.16423517346658e-10	SBP (S-ribonuclease binding protein) family protein
Peaxi162Scf00791g00313	290.457222796758	-1.07534517758489	0.161947440713032	1.28839889510949e-09	ARM repeat superfamily protein isoform 1
Peaxi162Scf00038g01525	842.270271741887	-1.07469998576751	0.124945288308421	1.1330958065711e-15	Histone-binding protein RBBP4
Peaxi162Scf01269g00014	274.253704811294	-1.07406250367917	0.264313299999823	0.00041853023936043	SPX domain gene 1
Peaxi162Scf00451g00816	73.3331723937803	-1.0730446724232	0.343030587671047	0.00877061868526652	Unknown protein
Peaxi162Scf00189g00129	134.394032773321	-1.07200070684376	0.203692700151811	2.44975397940612e-06	Glucan endo-1,3-beta-glucosidase-like protein 1
Peaxi162Scf00299g00310	52.260232028976	-1.07074811140639	0.283743796489408	0.00117189886154601	Pentatricopeptide repeat-containing protein
Peaxi162Scf00074g01913	373.126146498598	-1.07069877662302	0.2167576733396	1.13821445166486e-05	Protein of unknown function (DUF604)
Peaxi162Scf00673g00048	416.457608385999	-1.06947915232664	0.173502493706747	2.13720250082522e-08	conserved hypothetical protein
Peaxi162Scf00441g00413	1081.62316703112	-1.06619451899216	0.13457483198452	2.10454479071051e-13	Metal tolerance protein 4
Peaxi162Scf00483g00067	100.396355904845	-1.06609306995724	0.207853842049862	4.64437178010778e-06	Unknown protein
Peaxi162Scf00422g00025	96.1316464714559	-1.06543147017862	0.242688254952877	0.000119807115760647	Tether containing UBX domain for GLUT4, putative
Peaxi162Scf00548g00024	407.766569787773	-1.0650070086521	0.127369887341959	7.81689683539446e-15	Galactosyl transferase GMA12/MNN10 family protein
Peaxi162Scf01086g00025	2986.34250133148	-1.06476283357857	0.133294573410045	1.30916326757673e-13	histone H2A 10
Peaxi162Scf00122g02315	2538.1268418672	-1.06314766795996	0.212694417993701	8.65717207697611e-06	DNA-binding protein
Peaxi162Scf00290g00111	78.3364230998432	-1.06314534939386	0.20314977524872	2.81346614780981e-06	Double-strand break repair protein MRE11
Peaxi162Scf01600g00023	81.007760299717	-1.06241295100128	0.197140828615197	1.3245029496942e-06	Tetratricopeptide repeat protein 27 homolog
Peaxi162Scf00341g00015	58.1218266599474	-1.06239568648924	0.271389014514481	0.000721168458149249	alpha/beta-Hydrolases superfamily protein
Peaxi162Scf00335g00107	160.707887440105	-1.05990076606002	0.24930614490646	0.000207478851550245
Peaxi162Scf00692g00318	201.398957826246	-1.05909445890998	0.215874688877863	1.32074555190026e-05	DNA-directed DNA polymerases
Peaxi162Scf00440g00049	55.8367688155325	-1.05877635555127	0.322769524297265	0.00564193617864588
Peaxi162Scf00205g01018	211.759578984653	-1.05793622791665	0.279854640294652	0.00114760075722404	MATE efflux family protein
Peaxi162Scf00560g00515	492.632655494862	-1.05650837677807	0.195853539025187	1.29202429851022e-06	Fibronectin type III domain-containing protein
Peaxi162Scf00007g00287	101.112234561646	-1.05561166325788	0.265918799687238	0.000589854722000004	CK25
Peaxi162Scf00051g00088	304.566844070942	-1.05535150729145	0.307066982586516	0.00351854358492496	Adenine nucleotide alpha hydrolases-like superfamily protein
Peaxi162Scf00101g01413	134.718769786453	-1.05207208099139	0.235822376913807	8.96183513955746e-05	spermidine synthase 1
Peaxi162Scf00088g00076	487.580028177215	-1.05203008302001	0.108953345325318	1.46648193459562e-19	Unknown protein
Peaxi162Scf00119g00023	1760.05793625055	-1.05126972310423	0.269108717707779	0.000743651393041214	H/ACA ribonucleoprotein complex subunit 2-like protein
Peaxi162Scf01530g00037	11046.3585286801	-1.04955696281212	0.157062310848986	9.87308687202954e-10	Unknown protein
Peaxi162Scf00553g00627	57.2929672253391	-1.04867845544021	0.333628003691233	0.00842327006651156	Formamidopyrimidine-DNA glycosylase
Peaxi162Scf00708g00013	69.4613166404447	-1.04838844283924	0.273766167724045	0.000970144919699065	Unknown protein
Peaxi162Scf00391g00017	83.8143859670989	-1.0468787961252	0.339027493130678	0.00981691400786796	Unknown protein
Peaxi162Scf00392g00516	420.63798864566	-1.04623643188759	0.288407876182043	0.00192729536223532	alpha/beta-Hydrolases superfamily protein
Peaxi162Scf04040g00005	58.9668318223968	-1.04589211743215	0.25849616184317	0.000447037943001072	Na+/H+ (sodium hydrogen) exchanger 3
Peaxi162Scf00037g01814	86.8471574566983	-1.04508819488256	0.187247103646153	4.99040490010301e-07	Single-stranded DNA-binding protein, mitochondrial
Peaxi162Scf00377g00722	127.058807314319	-1.0448298360284	0.186598576278151	4.55308168030679e-07
Peaxi162Scf00991g00324	57.6549469143836	-1.04471398549449	0.262161717450373	0.000558293451992144	glycine-rich RNA-binding protein 3
Peaxi162Scf00777g00049	882.8724359213	-1.04328625199803	0.318459861643629	0.005714307757267	Unknown protein
Peaxi162Scf00904g00464	97.651365585186	-1.04146110714608	0.257694533463069	0.000455057067411931	Leucine-rich repeat receptor-like protein kinase PEPR2
Peaxi162Scf00922g00026	6864.35064149598	-1.04131980307284	0.190838215540337	9.54863512577926e-07	MADS-box transcription factor 2	TF-MADS-typeII-Bclass-PI/GLO-Petunia axillaris GLO1 (FBP1)
Peaxi162Scf00347g00919	237.506768915101	-1.04102339846239	0.212715005293123	1.39316934347526e-05	S-norcoclaurine synthase
Peaxi162Scf00078g00177	64.0138405106976	-1.04097463515398	0.266102894280351	0.000728371708533057	KANADI like transcription factor
Peaxi162Scf00040g00138	1901.17758718529	-1.0406512402283	0.217365196327748	2.24756709653096e-05	Alcohol-forming fatty acyl-CoA reductase
Peaxi162Scf00694g00319	278.640182429364	-1.03978504971881	0.172019228266796	4.11652669282657e-08	structural maintenance of chromosomes 5
Peaxi162Scf01058g00175	85.1419087270495	-1.03970330468056	0.245181772008783	0.00021619151020777	Transposon MuDR mudrA-like protein, putative
Peaxi162Scf01067g00025	106.78499926536	-1.03864434341253	0.236457862981529	0.000118773693608847	BRCT domain-containing DNA repair protein, putative isoform 6
Peaxi162Scf00046g00417	335.020610307082	-1.0384941809196	0.181445263955874	2.35528164180138e-07	Nucleolar and coiled-body ph
Peaxi162Scf01113g00005	608.311708800883	-1.0379040799258	0.206981532016334	8.04109116709329e-06	Unknown protein
Peaxi162Scf01363g00034	79.3368337568249	-1.03723147796888	0.226895005186614	5.65686605036952e-05	Tesmin/TSO1-like CXC domain-containing protein
Peaxi162Scf00536g00112	424.371679341097	-1.03722614671186	0.119302823236901	5.48122855131585e-16	Tubulin gamma-1 chain
Peaxi162Scf01041g00311	1123.63719201441	-1.03501086378105	0.159159338254692	3.00765700210303e-09	ORF, able to induce HR-like lesions
Peaxi162Scf00098g00024	164.828758329246	-1.03438171524203	0.160672818148244	4.38639831412899e-09	transcription factor-related
Peaxi162Scf00008g00043	187.204104825192	-1.03425614394058	0.301755454394273	0.00362279610609185	Heavy metal transport/detoxification superfamily protein isoform 1
Peaxi162Scf00089g01634	145.192142887459	-1.03350217181319	0.163137559087914	8.00674444842285e-09	Kinetochore protein spc25, putative
Peaxi162Scf00597g00824	139.56064490584	-1.03343483115842	0.268894243005217	0.000926500973302289	conserved hypothetical protein
Peaxi162Scf00245g01012	56.1466714966293	-1.03331904602427	0.246636855418797	0.000263155019706568	Protein kinase superfamily protein
Peaxi162Scf00679g00318	382.958346425029	-1.0318506944606	0.137435934713795	4.28169536793176e-12	XB3 ortholog 1 in Arabidopsis thaliana
Peaxi162Scf00714g00029	37.4394330906702	-1.03172280699376	0.286627252462101	0.00211170570638303	myb domain protein 3r-4
Peaxi162Scf00789g00531	530.038650467345	-1.03030061718003	0.139113510628692	8.6885931766999e-12	histone deacetylase 3
Peaxi162Scf00039g00614	890.430447786114	-1.029530705167	0.145782677588732	8.82743105709156e-11	Chloroplast-targeted copper chaperone protein
Peaxi162Scf00175g00218	113.368564545481	-1.02790600903548	0.244717890817186	0.000252133065225595	Ninja-family protein 2
Peaxi162Scf00419g00016	271.515801715709	-1.02752566026953	0.246707855566729	0.000288179507006621	Unknown protein
Peaxi162Scf00069g00214	263.740364959431	-1.02361007068777	0.132344729511045	8.431183595255e-13	Peptidyl-prolyl cis-trans isomerase-like 1
Peaxi162Scf00061g00119	249.983885572647	-1.02313978657403	0.116714069171596	3.06540426602381e-16	Exostosin family protein
Peaxi162Scf00411g00048	294.498600861822	-1.02125796261013	0.177882350519882	2.1408143987781e-07	Chloroplast-targeted copper chaperone protein, putative
Peaxi162Scf00314g00534	868.008979245423	-1.02083311025833	0.147971913431174	2.46205177753978e-10	serine carboxypeptidase-like 45
Peaxi162Scf00045g01941	56.0196791175883	-1.01905561531774	0.275576237969692	0.00151874429651405	conserved hypothetical protein
Peaxi162Scf01086g00028	370.575367518345	-1.01888436989447	0.201220846214725	6.3852834315903e-06	zinc finger (C2H2 type) family protein
Peaxi162Scf00016g00193	281.876853432537	-1.01821629432799	0.205414771733773	1.05238102440714e-05	AP2/B3-like transcriptional factor family protein, putative
Peaxi162Scf00005g04211	167.660405930466	-1.01636078469978	0.176039246520023	1.8080617039407e-07	ATP-dependent RNA helicase ROK1
Peaxi162Scf01052g00014	141.288260210932	-1.01399490645093	0.216162400525328	3.41173262644161e-05	C2H2-like zinc finger protein
Peaxi162Scf00428g00318	95.3337139815903	-1.01387826961503	0.265277561413751	0.000995709838764631	telomerase reverse transcriptase
Peaxi162Scf00160g00516	2415.950738602	-1.01300070754216	0.206615491231275	1.34014890305122e-05	GATA type zinc finger transcription factor family protein
Peaxi162Scf00538g00518	85.1621625126591	-1.01183485556046	0.232250610543823	0.000137446935144324	Urb2/Npa2, putative isoform 2
Peaxi162Scf00087g00513	1764.3337272794	-1.01105143441344	0.210975114966943	2.21198355169093e-05	3-ketoacyl-CoA synthase 1
Peaxi162Scf00017g00611	46.5582907905848	-1.01105041119824	0.322023672657115	0.00851175666861357	GATA transcription factor 15
Peaxi162Scf00258g00730	37.6237446642142	-1.00870316000749	0.259167202191672	0.000781276178292162	DNA polymerase delta small subunit
Peaxi162Scf00073g00231	271.278742200293	-1.00866088076822	0.161334482393815	1.2954276425581e-08	Importin subunit alpha-1
Peaxi162Scf00604g00422	203.512226614668	-1.00635199783247	0.164342142150649	2.66356210963899e-08	RNA-binding (RRM/RBD/RNP motifs) family protein
Peaxi162Scf00694g00221	309.258259423465	-1.00556436213307	0.179004473200652	4.14517391565325e-07	transducin family protein / WD-40 repeat family protein
Peaxi162Scf00435g01012	371.183984535637	-1.00431966332313	0.116435085154403	9.41118148044336e-16	transducin family protein / WD-40 repeat family protein
Peaxi162Scf00616g00510	70.3465911580891	-1.00283935863292	0.256057537081545	0.000717320183626864
Peaxi162Scf00074g01119	111.64417694412	-1.00214331207688	0.271774903690208	0.00157171036646386	Avr9/Cf-9 rapidly elicited protein 194
Peaxi162Scf00232g00102	94.1328835573977	-1.00059185749362	0.251645842684538	0.000575805309162301	Release factor glutamine methyltransferase
Peaxi162Scf00141g00027	87.7245147535086	-1.00053152906705	0.296030628600821	0.00417431891800543	Transducin/WD40 repeat-like superfamily protein
Peaxi162Scf00160g00113	9.47076875580701	6.30140367130313	1.75321240593362	0.00214908769368656	Cupredoxin superfamily protein, putative
Peaxi162Scf00498g00013	22.5993412248111	5.92642020237842	1.37181486176756	0.000158283508870216	myb-like transcription factor family protein
Peaxi162Scf00310g00515	58.3283684106878	5.80251756507044	0.5283451846503	2.93070961632147e-25	fatty acid amide hydrolase
Peaxi162Scf00310g00516	201.705562434904	5.75016903818178	0.318250350452478	4.30831157887692e-69
Peaxi162Scf00310g00521	112.971507892875	5.69801870137974	0.393903248711448	6.49544630634946e-44	fatty acid amide hydrolase
Peaxi162Scf00251g00101	53.1774568652853	5.51479247925839	1.29279590690228	0.000195981915783763	sulfotransferase 2A
Peaxi162Scf00029g00318	56.5073764525109	5.48875048573084	1.13861097899918	1.94348139968276e-05	UDP-Glycosyltransferase superfamily protein
Peaxi162Scf00664g00032	12.8478454894877	5.20581871123314	1.50908650496261	0.0033793449126876	copper transporter 1
Peaxi162Scf00010g00091	15.0609210313379	5.18590019953694	1.2619606084731	0.000354246001275849	basic leucine-zipper 44
Peaxi162Scf00089g01741	1.86069930599942	5.18242318835735	1.65599172983303	0.00874832759914262	Histone-lysine N-methyltransferase 2A
Peaxi162Scf00033g01917	22.6480806761348	5.07883116526997	1.42488856534918	0.00235638677291	Peroxidase superfamily protein
Peaxi162Scf00117g00128	3.7359012245868	5.01117563429306	1.60190131016553	0.00876962621603997	Unknown protein
Peaxi162Scf00066g00911	7.61757172359651	4.92843727619322	1.37487973464871	0.00221914917530158	Peroxidase superfamily protein
Peaxi162Scf00194g00002	4.90818258576884	4.85765448856313	1.38368792720857	0.00279771745319507	Unknown protein
Peaxi162Scf00273g00315	6.66424736991938	4.8499441543355	1.22393751002249	0.000605066265531574	calmodulin-binding family protein
Peaxi162Scf00034g00123	4.74317214538933	4.63224096487521	1.40514545452828	0.00537176434628737	Protein of unknown function, DUF642
Peaxi162Scf00111g00032	34.9223547633916	4.51474767337664	0.816935779491257	6.67894682782611e-07	xyloglucan endotransglucosylase/hydrolase 15
Peaxi162Scf00129g00133	580.937462328618	4.48959278161394	0.731919465734608	2.52940935576845e-08	mini zinc finger protein
Peaxi162Scf00049g00075	6.53988125652792	4.38137138572585	1.3812674844578	0.00775301196786504	cytochrome P450, family 76 subfamily C, polypeptide 4
Peaxi162Scf00150g01711	2.25840636325525	4.36076159545865	1.37541348471301	0.00778044799653989	Smg-4/UPF3 family protein
Peaxi162Scf00334g00123	5.57031931782094	4.35479765104515	1.31493041837327	0.00513448493974419	Ethylene-responsive transcription factor 1B
Peaxi162Scf00001g00031	8.9329148948249	4.06186561471223	1.29379319620993	0.00851449906195195	Chloroplast-targeted copper chaperone protein
Peaxi162Scf00319g00013	55191.5246314607	3.84275837436185	0.869180329463402	0.000106210620706138	ABC transporter family protein
Peaxi162Scf00164g00117	116.409797320914	3.79652488826569	0.52107885737214	1.97883505167526e-11	Unknown protein
Peaxi162Scf00106g00192	3.89848088526945	3.68784829552145	1.03061231725862	0.00226370465011118	cytochrome P450, family 96 subfamily A, polypeptide 10
Peaxi162Scf01969g00025	76.949984004985	3.6006045792672	0.626893768047366	2.11535006483325e-07	Remorin family protein
Peaxi162Scf00111g00022	10.0970681684824	3.53129053796511	1.0909746502384	0.00640920810457238	Xyloglucan endotransglucosylase/hydrolase family protein
Peaxi162Scf00071g01213	13.5040568863479	3.49941175149652	0.859625955103441	0.00040756421815384	beta glucosidase 17
Peaxi162Scf00903g00023	9.06968350048895	3.44615490287715	0.595807819638717	1.7072901629161e-07	P-loop containing nucleoside triphosphate hydrolases superfamily protein
Peaxi162Scf00047g10224	532.203996895073	3.44194287898623	0.772774332255815	9.23241600329191e-05	N/D
Peaxi162Scf00141g01436	10.0182051123619	3.38728385805469	0.874491604340464	0.000835243023943835	terpene synthase 21
Peaxi162Scf00045g02523	7.54420280096773	3.37703992449231	0.849084521541905	0.000574233348848837	Protein phosphatase 2C family protein
Peaxi162Scf00102g00118	70.3109554195293	3.3168657465874	0.964389934212723	0.00349072089171031	Unknown protein
Peaxi162Scf01153g00036	48.2957549712093	3.30818169255391	0.781405442619133	0.000221824184662138	NAC domain protein,
Peaxi162Scf00254g00136	5689.68205410439	3.30093691408207	0.295965409906806	5.23788585662652e-26	HXXXD-type acyl-transferase family protein
Peaxi162Scf00573g00618	18.751948632799	3.29439153146547	0.699301571148459	3.12493930805722e-05	conserved hypothetical protein
Peaxi162Scf00420g00339	11.5276851602246	3.29195661359909	0.563531592144842	1.26034991138584e-07	SWAP (Suppressor-of-White-APricot)/surp domain-containing protein / ubiquitin family protein
Peaxi162Scf00700g00533	28.6005470814894	3.27490638564884	0.706632937489488	4.33645687946454e-05
Peaxi162Scf00192g00025	327.822083387843	3.25040686673021	0.715930841455824	6.44055085176362e-05	peroxidase 2
Peaxi162Scf01089g00032	28.6795705430465	3.22452080863317	0.935288451931034	0.00339850647254413	CBL-interacting protein kinase 25
Peaxi162Scf00744g10017	204.952292700134	3.19035784485229	0.52033052819931	2.56431413015813e-08	N/D
Peaxi162Scf00073g00013	22.3406267488865	3.16724870014637	0.599306296188478	2.19931402334888e-06	kinesin 4
Peaxi162Scf00330g01111	16.0895315876092	3.14199121796955	0.778566364391056	0.000464958517272693	NAD(P)-binding Rossmann-fold superfamily protein
Peaxi162Scf00030g00127	34.565697346017	3.14013967203477	0.580725623951109	1.20895154939832e-06	EXORDIUM like 2
Peaxi162Scf00020g00168	73.3134190152278	3.12642791637034	0.485105170624291	4.21462645384548e-09	Late embryogenesis abundant (LEA) hydroxyproline-rich glycoprotein family
Peaxi162Scf00595g00111	154.559810218325	3.07160960523918	0.585094670076191	2.6004272449757e-06	alanine:glyoxylate aminotransferase 3
Peaxi162Scf00078g00137	16.641210914831	3.05924961073159	0.986724832543588	0.00950257116057774	Unknown protein
Peaxi162Scf00196g00053	16.6264726775046	3.05664013847854	0.67472201693976	6.72247997911043e-05	xyloglucan-specific endoglucanase inhibitor protein 2
Peaxi162Scf00446g00414	5.79927110528067	3.05066095616473	0.949827628086774	0.00690096959142013	HXXXD-type acyl-transferase family protein
Peaxi162Scf00377g00029	73.3837234531896	3.04260935720116	0.448762417948883	5.30335999531082e-10	Basic helix-loop-helix DNA-binding superfamily protein isoform 1
Peaxi162Scf00401g00023	90.9272682122397	3.04260112941839	0.690481426447123	0.000112307312165654	sedoheptulose-bisphosphatase
Peaxi162Scf00329g00213	35.3952803537307	3.01673905222054	0.550458133385692	8.47432551143835e-07	dihydroflavonol 4-reductase-like1
Peaxi162Scf00229g00076	15.6608192454723	3.01330928713245	0.748527915897822	0.000481118316367936	O-methyltransferase family protein
Peaxi162Scf00451g00815	95.4586000485054	3.00718726849257	0.49054240604729	2.57836740201043e-08	NOD26-like intrinsic protein 4
Peaxi162Scf00382g00518	796.747795676165	3.00171136195488	0.308108962667057	6.45649270008976e-20	3-ketoacyl-CoA synthase 6
Peaxi162Scf00311g01111	32.4092593757753	3.00015804620567	0.515590698650245	1.42482336342121e-07	Heavy metal transport/detoxification superfamily protein
Peaxi162Scf00164g01135	55.5310456536612	2.95552322740622	0.517981208898219	2.59463717939098e-07	Unknown protein
Peaxi162Scf00271g00061	41.2922659511843	2.93809757628287	0.77080405740741	0.00103064751736891	Ethylene-responsive transcription factor 5
Peaxi162Scf00073g00719	12.0807282414244	2.90362368753835	0.637183291000711	6.0024027222462e-05	Pectin lyase-like superfamily protein
Peaxi162Scf00201g00415	12.5199699148299	2.88942852818775	0.54769924379155	2.29770757184399e-06	COBRA-like protein 1
Peaxi162Scf01159g00027	18.901032788413	2.87789695669193	0.91107904966839	0.00806062267314999	Calcium-dependent lipid-binding (CaLB domain) family protein
Peaxi162Scf00047g02226	29.7587872072484	2.87521915472813	0.551704563876822	3.12079762091132e-06	Zinc finger protein CONSTANS-LIKE 9
Peaxi162Scf00460g00085	6.99849285446009	2.85491636371341	0.701709140020287	0.000411198599561183	Abscisic acid receptor PYR1
Peaxi162Scf00205g01217	9.43449108794713	2.84722314782051	0.781318136202077	0.00182128312216094	Zinc finger CCCH domain-containing protein 14
Peaxi162Scf00362g00447	7.30836654508584	2.84624555454355	0.802108647970496	0.0024891771399249	Major facilitator superfamily protein
Peaxi162Scf00807g00217	139.434484612726	2.83829553551738	0.611379516805482	4.184575180654e-05	xyloglucan endotransglucosylase/hydrolase 15
Peaxi162Scf00242g00118	12.2867128809315	2.82405378954738	0.554801171558679	5.63323273648042e-06	Unknown protein
Peaxi162Scf00712g00417	9.65007573242296	2.81480525268971	0.591007154410255	2.5033111736013e-05	Flavonol synthase/flavanone 3-hydroxylase, putative
Peaxi162Scf00161g00019	24.7231377547637	2.81413814553893	0.689205270226378	0.00039014080998226	Peroxidase superfamily protein
Peaxi162Scf00007g01020	53.1499944724401	2.81312521377946	0.447747832512732	1.0809352579433e-08	Homeobox-leucine zipper protein HDG2
Peaxi162Scf00337g00039	516.295921817913	2.80035670502481	0.346713016578489	6.77215209330577e-14	purple acid phosphatase 3
Peaxi162Scf00199g01019	38.7305157030953	2.79527105441447	0.37624876806926	7.42781939867278e-12	Pectin lyase-like superfamily protein
Peaxi162Scf00177g00118	401.902809924021	2.79255658487896	0.667260260325914	0.000267902199119955
Peaxi162Scf00123g00069	89.6363751188026	2.77149798147581	0.738652860640097	0.00126121060987624	Calcium-dependent lipid-binding (CaLB domain) family protein
Peaxi162Scf00004g00283	39.8263974428779	2.76123689294808	0.354526270297998	5.69134627926163e-13	alpha/beta-Hydrolases superfamily protein
Peaxi162Scf00817g00216	42.7453826911381	2.74710532411375	0.687070514044829	0.000532124340296273	Chalcone synthase F
Peaxi162Scf00948g00009	72.3184133544366	2.74328081926393	0.372648801393702	1.17352369114833e-11	cyclic nucleotide-gated channel 15
Peaxi162Scf00045g01326	8.89087462451334	2.74311772799969	0.851104839076745	0.00668591229170977	MATE efflux family protein
Peaxi162Scf00700g00066	9.42206654901355	2.73846958835123	0.847133257772335	0.00648881786349123	Unknown protein
Peaxi162Scf00538g00520	924.134358524251	2.72807236624032	0.826055284882079	0.00528166194073316	proline-rich protein 4
Peaxi162Scf00010g00077	10.4466246273848	2.72252316398313	0.670432324813272	0.000422684039357214	SHI-related sequence 4
Peaxi162Scf00064g01429	290.357700237548	2.72038765449319	0.29772691005327	1.36140008706365e-17	Auxin efflux carrier family protein
Peaxi162Scf00104g00168	36.699817235428	2.71811579332307	0.554879285909988	1.36441100671141e-05	conserved hypothetical protein
Peaxi162Scf00129g00074	21.6840367457221	2.71782324081677	0.832176491113403	0.00588305370863174	transferase, transferring glycosyl groups, putative
Peaxi162Scf02085g00005	236.377202210892	2.71600373915009	0.280592052896439	1.17907458354364e-19	DNAse I-like superfamily protein
Peaxi162Scf01066g00011	71.2483535750751	2.69714043229845	0.417157150897641	3.74872955741524e-09	prohibitin 1
Peaxi162Scf00154g00934	232.606088423472	2.67803521992731	0.46091684498962	1.48619288481439e-07	TRICHOME BIREFRINGENCE-LIKE 43
Peaxi162Scf00860g00432	122.234157539804	2.67320031649969	0.403736729037907	1.44649968504656e-09	GDSL esterase/lipase
Peaxi162Scf00130g00119	15.4533357555184	2.66323285975848	0.693656122229097	0.000938675638022961	Unknown protein
Peaxi162Scf00700g00230	10.4399037589703	2.66074729810784	0.573414847613163	4.22846354726835e-05
Peaxi162Scf00008g00476	18.7458959895611	2.6552718100523	0.556300871045104	2.39166632240148e-05	cytochrome P450, family 82 subfamily C, polypeptide 4
Peaxi162Scf00064g00059	967.930873393394	2.64958604069271	0.140880633523912	1.49521118421339e-74	V-type proton ATPase 16 kDa proteolipid subunit c1
Peaxi162Scf00096g01615	13795.6252958529	2.6381514796071	0.397275961613541	1.28623664548348e-09	xyloglucan endotransglucosylase/hydrolase 7
Peaxi162Scf00315g00820	392.084114044533	2.6353504118742	0.305305708449644	8.96782630032565e-16	Xyloglucan endotransglucosylase/hydrolase family protein
Peaxi162Scf01058g00155	188.219197751629	2.62955134991939	0.390870917012183	7.39171926320504e-10	laccase 10
Peaxi162Scf00517g00317	2090.86113005939	2.6258977156978	0.245638756374237	6.12949519196965e-24	GDSL esterase/lipase
Peaxi162Scf00160g01123	68.832060432221	2.61445507865153	0.422689456895886	1.89361339397909e-08	purine permease 3
Peaxi162Scf00324g00088	540.412988242153	2.59564841818491	0.704619961831659	0.00159084242396577	xyloglucan endotransglucosylase/hydrolase 25
Peaxi162Scf00074g00182	7.43338335369655	2.58861411973404	0.681120368090221	0.00107100684201552	Protein of unknown function (DUF793)
Peaxi162Scf00194g00022	148.344634459713	2.57223049181662	0.409521809951739	1.09178988933213e-08	Hydrophobic protein LTI6A
Peaxi162Scf00712g00416	9.08824906079341	2.54441724150494	0.596426515205518	0.000195874176755636	Flavonol synthase/flavanone 3-hydroxylase, putative
Peaxi162Scf00465g00015	394.517025874124	2.54305098453333	0.318599328120829	1.36945344717716e-13	L-tyrosine decarboxylase
Peaxi162Scf00128g00024	585.043788947297	2.54171280164078	0.331906015418175	1.46565760411503e-12	Unknown protein
Peaxi162Scf00267g00138	14.9025404350691	2.54048348873082	0.711098380591469	0.00230154162747856	Unknown protein
Peaxi162Scf00464g00431	11.7703665724119	2.53597472542562	0.576621260035108	0.000116087099826641	lysine histidine transporter 1
Peaxi162Scf00646g00323	577.410240971784	2.5321655740561	0.312034238305468	5.04026457756597e-14	alpha/beta-Hydrolases superfamily protein
Peaxi162Scf00943g00417	786.863935988812	2.5287908349594	0.606364210158973	0.000283081482268302	Protein of unknown function (duplicated DUF1399)
Peaxi162Scf00428g00615	223.436977443962	2.51731901232993	0.305542837201316	1.99591373186559e-14	Unknown protein
Peaxi162Scf00164g01138	15.4992917202154	2.51317880927199	0.61521648650944	0.000387915315233853	GRAS family transcription factor family protein
Peaxi162Scf00045g00142	21.5755952188094	2.51141909647883	0.770578927650078	0.00600429737022784	NAD(P)-binding Rossmann-fold superfamily protein
Peaxi162Scf00558g00012	14.022311556182	2.50677294368943	0.50147006915724	8.6461047327071e-06	RPM1 interacting protein 4
Peaxi162Scf00111g01223	10.1961670933999	2.50527529877338	0.686668531515871	0.00179521518518518	Carbohydrate-binding X8 domain superfamily protein
Peaxi162Scf00236g00005	39.4939351566525	2.49389798917531	0.592517433248123	0.000244030804819331	Unknown protein
Peaxi162Scf00045g10226	13.5477698326009	2.49283363443009	0.580354453243002	0.000174768344504157	N/D
Peaxi162Scf00074g00025	134.45070717112	2.49238926454813	0.654668415129698	0.001047370629391	homeobox 7
Peaxi162Scf00254g00123	7.75575992098192	2.48624953924621	0.757336469864338	0.00560269026843026	heat shock protein 70
Peaxi162Scf00165g01216	30.0655619484286	2.47412678814264	0.359179956891499	2.64649421636451e-10	E3 ubiquitin-protein ligase UBR3
Peaxi162Scf00725g00411	22.6034002054023	2.46333126612562	0.573374843545507	0.000174190082205303	phloem protein 2-B1
Peaxi162Scf01039g00010	56.7598570892181	2.45392721928467	0.712482656750998	0.00343881444953501	Glutaredoxin family protein
Peaxi162Scf00780g01021	9.90035121707567	2.4468228689845	0.785401347852968	0.00909816432834768	Protein of unknown function (DUF1264)
Peaxi162Scf00935g00511	5.65662013432284	2.44490113743224	0.78538291393906	0.00915968437068814	Unknown protein
Peaxi162Scf01544g00022	52.0894580903079	2.44366140723659	0.614819470926172	0.000578829654794015	microtubule-associated proteins 70-5
Peaxi162Scf00610g00346	529.143340445213	2.44115284756639	0.270913497655381	3.90600513780106e-17	4-coumarate:CoA ligase 2	Anthocyanin-EZ-4‐Coumaroyl-CoA ligase-Petunia 4CLc
Peaxi162Scf00160g01230	88.2355497863328	2.43553324042789	0.310226697439429	3.58543127922223e-13	EXORDIUM like 2
Peaxi162Scf00700g00061	19.0466254976822	2.43273729654444	0.527417494714826	4.73797268072816e-05	Protein of unknown function (DUF1645)
Peaxi162Scf00304g00829	3637.48975914984	2.42706727577111	0.506661001447101	2.22613993662988e-05	Fe superoxide dismutase 2
Peaxi162Scf00438g00830	133.826373243234	2.41498104759379	0.312987043035553	9.57871021820521e-13
Peaxi162Scf00274g00033	4.89567444722658	2.41293390327196	0.725274138815318	0.00490451147864571	Malectin/receptor-like protein kinase family protein
Peaxi162Scf00819g00045	15.5225313095722	2.40165243116976	0.545987785474018	0.000115800899526875	heat shock protein 70
Peaxi162Scf00331g01017	13.9667645458503	2.39811455696569	0.679077733035204	0.00262756773342483
Peaxi162Scf00001g00292	12.5543781350182	2.39689760924485	0.773089638154941	0.00950257116057774	conserved hypothetical protein
Peaxi162Scf00285g00931	15.8494762268048	2.39541058887382	0.601791242760205	0.000567489384634765	pirin
Peaxi162Scf00744g00119	37.9651102350541	2.3943321189799	0.577712343180503	0.000310578714468578	Protein of unknown function (DUF567)
Peaxi162Scf00232g00417	14.4726318277828	2.39115017602604	0.536074027357687	8.99122447175884e-05	Unknown protein
Peaxi162Scf00016g02622	71.1664380274065	2.38374149373638	0.402116319530412	7.90202058510331e-08	ABC-2 type transporter family protein
Peaxi162Scf00529g00096	21.821382449162	2.38157907930182	0.511083361937608	3.887152578527e-05	Auxin efflux carrier family protein
Peaxi162Scf00037g00096	35.3475815767004	2.37434974175207	0.403975894225035	1.04165265442339e-07	SRC2-like protein
Peaxi162Scf01183g00137	41.4532475393858	2.36031060621212	0.438225474430562	1.34158574423915e-06	AMP-dependent synthetase and ligase family protein
Peaxi162Scf00269g00611	66.7735868890988	2.3593100307081	0.404004501722298	1.27300427843576e-07	GDSL esterase/lipase
Peaxi162Scf00993g00028	14.6772490803897	2.35678781640453	0.665145111612208	0.00253148482277452	SKU5 similar 16
Peaxi162Scf00082g00821	36.4381936398612	2.35095622285292	0.322376729875522	1.89342679084538e-11	terpene synthase 3
Peaxi162Scf01969g00022	62.8741891870279	2.35064749205866	0.318883082945155	1.09868052445673e-11	2-succinylbenzoate--CoA ligase
Peaxi162Scf00040g03012	127.860352538275	2.34858745073226	0.379684023670884	1.89194744675927e-08	O-acyltransferase (WSD1-like) family protein
Peaxi162Scf00071g01146	19.57338855696	2.34686237569604	0.560340144052076	0.000264512623398058	C2H2-like zinc finger protein
Peaxi162Scf00282g00014	2805.80914756566	2.34243230418766	0.33320333260864	1.08624720152764e-10	annexin 4
Peaxi162Scf00003g03951	39.3063855776536	2.34051851433974	0.346191619681928	5.97648644034407e-10	Seven transmembrane MLO family protein
Peaxi162Scf00030g00152	245.410203050183	2.33681047042494	0.553617838908137	0.000232666000905418	conserved hypothetical protein
Peaxi162Scf01012g00011	38.6978631906387	2.33052123382384	0.48936489739589	2.50630119419407e-05	Unknown protein
Peaxi162Scf00712g00059	61.3913980126078	2.3107505191942	0.401188739328283	1.94353997070454e-07	2-oxoglutarate (2OG) and Fe(II)-dependent oxygenase superfamily protein
Peaxi162Scf00116g00042	27.8875610065438	2.31064134783056	0.494239772374677	3.63223490651333e-05	Transmembrane 9 superfamily member 4
Peaxi162Scf00528g00063	189.18769502079	2.30443906424427	0.38147869372074	4.19384428171588e-08	PATATIN-like protein 5
Peaxi162Scf00015g00261	171.694201787493	2.30385445442275	0.3260651718187	8.65216263540638e-11	Protein kinase superfamily protein
Peaxi162Scf00714g00017	124.190693922648	2.29534096072865	0.313900714191349	1.64397155573465e-11	Pathogenesis-related thaumatin superfamily protein
Peaxi162Scf00421g00332	25.9606277530456	2.29450009662382	0.618053848997292	0.00144243105691839	nodulin MtN21 /EamA-like transporter family protein
Peaxi162Scf00194g00218	229.881002653026	2.29226828106891	0.266854114386453	1.22801481606159e-15	myb domain protein 61
Peaxi162Scf00807g00214	17.409959199837	2.28045912515709	0.675222978442466	0.00420365693062262	xyloglucan endotransglucosylase/hydrolase 15
Peaxi162Scf00015g00937	74.017388174154	2.27727728898611	0.422684224683061	1.33303894305829e-06	LysM domain-containing GPI-anchored protein 1
Peaxi162Scf01261g00011	870.659474990344	2.27423919025575	0.467549234887517	1.59279978821704e-05	Chitinase family protein
Peaxi162Scf00599g00008	8074.97683229169	2.27265033114168	0.421912635060223	1.33912107243983e-06	ASR4 protein
Peaxi162Scf00712g00414	29.5088197727536	2.27213357401635	0.356182589587778	6.22725415869417e-09	2-oxoglutarate (2OG) and Fe(II)-dependent oxygenase superfamily protein
Peaxi162Scf00036g10015	24.3448291339529	2.26252168984002	0.731734135122039	0.00970452093451619	N/D
Peaxi162Scf01149g00020	1343.82789012979	2.25946110971964	0.281704735348132	1.02144012309991e-13	Transmembrane amino acid transporter family protein
Peaxi162Scf00017g00272	19.2786142936339	2.25685171382706	0.543014091012983	0.000297672862505699	U-box domain-containing protein 19
Peaxi162Scf32442g00001	17.0222250559039	2.25358183954994	0.582431318091427	0.000846742742203199	Heat shock 70 kDa protein 5
Peaxi162Scf00167g01331	21.3079700160747	2.2507008905848	0.480573299401387	3.51429502467105e-05	Transmembrane amino acid transporter family protein
Peaxi162Scf00173g00092	15.7540346053184	2.24445707606081	0.595899423279948	0.00119976218999952	Unknown protein
Peaxi162Scf00262g01014	83.3510505942682	2.23890519603178	0.54342996952245	0.000341086746098328	MATE efflux family protein
Peaxi162Scf00096g01616	5292.3545332655	2.23765429012777	0.282278123505716	2.03897405496335e-13	xyloglucan endotransglucosylase/hydrolase 6
Peaxi162Scf00160g01037	1403.55680065847	2.23700827984128	0.273034290932465	2.82144075425148e-14	HXXXD-type acyl-transferase family protein
Peaxi162Scf00758g00412	68.1494842009146	2.2344777996177	0.43437446286696	4.30765392232635e-06	GRAM domain family protein
Peaxi162Scf00928g00232	461.598884213226	2.23361573015608	0.379372780451116	9.82618464996936e-08	sucrose synthase 4
Peaxi162Scf00993g00211	145.43242184101	2.2329231766872	0.265445700419424	5.26582380849585e-15	cytochrome P450, family 76 subfamily C, polypeptide 3
Peaxi162Scf00542g00622	710.619343100976	2.22790421390359	0.521736385667229	0.000193003706840773	YELLOW STRIPE like 3
Peaxi162Scf00140g01335	11.807586861967	2.22547074948068	0.638951084480747	0.00305460007660957	Plant invertase/pectin methylesterase inhibitor superfamily
Peaxi162Scf00045g00725	49.240296826721	2.22489317203843	0.680488790315262	0.00582051718351566	Abscisic acid 8'-hydroxylase 1
Peaxi162Scf00679g00032	87.6757271380223	2.2206821447389	0.629066083081196	0.00263685751262506	heat shock protein 70
Peaxi162Scf00159g00137	138.492719334298	2.2195763570861	0.383313831456859	1.64940666748428e-07	GDSL esterase/lipase
Peaxi162Scf00216g00115	11.7376504290111	2.21507833355445	0.638724779810573	0.0032013260935844	F22G5.33
Peaxi162Scf00008g02716	106.78738307591	2.20768644007099	0.288645955507982	1.556973390621e-12	Protein kinase superfamily protein
Peaxi162Scf00714g00014	222.573362486221	2.20713854721662	0.255574219353861	8.7044904835043e-16	Pathogenesis-related thaumatin superfamily protein
Peaxi162Scf00786g00127	16.3869659387927	2.20687763833828	0.554252930347801	0.000565033247879062	O-acyltransferase (WSD1-like) family protein
Peaxi162Scf00126g01320	73.5576866928281	2.20425955617349	0.397210450496266	5.91344790677331e-07	F-box protein PP2-B1
Peaxi162Scf00081g00214	25.0869704043094	2.20124761208777	0.447056919641283	1.22284349791323e-05	ZCF37, putative
Peaxi162Scf01691g00011	7.11666609743144	2.19903248329265	0.71078154730477	0.00965336460035054	Protein of unknown function (DUF567)
Peaxi162Scf00753g00052	695.00829412936	2.19848256914458	0.337853036168329	2.94399129487163e-09	Cytochrome P450 superfamily protein
Peaxi162Scf00965g00034	96.7847873906284	2.19806411502042	0.289560472491946	2.34936875005294e-12	cytochrome P450, family 71 subfamily A, polypeptide 22
Peaxi162Scf00413g00061	6.72749729694995	2.18870980833201	0.565239422669968	0.000838105281345715	GRAS family transcription factor
Peaxi162Scf00160g01329	963.454793804103	2.18787566835853	0.679369827511651	0.00673340528871137	UDP-Glycosyltransferase superfamily protein
Peaxi162Scf01982g00003	136.262479074864	2.18280848597836	0.540991588424564	0.000466160329016972	carbonic anhydrase 1
Peaxi162Scf00194g00933	306.676070310071	2.17899228441722	0.371987030779988	1.16056620988524e-07	Leucine-rich repeat protein kinase family protein
Peaxi162Scf01828g00001	193.452308792919	2.17452995056636	0.389857049778981	5.08918249537105e-07	HXXXD-type acyl-transferase family protein
Peaxi162Scf00349g00210	1129.75539124428	2.17109698382342	0.345244720689172	1.04780759735123e-08	Bifunctional inhibitor/lipid-transfer protein/seed storage 2S albumin superfamily protein
Peaxi162Scf00274g00349	218.449393978829	2.16723560845988	0.237454951896904	1.46926577248073e-17	zinc finger (C3HC4-type RING finger) family protein
Peaxi162Scf00003g01127	71.4952316535232	2.16568800207786	0.295394750903675	1.4447697115998e-11	cis-prenyl transferase 9
Peaxi162Scf00467g00811	9.0351260048196	2.16481483471263	0.580387451922848	0.00135808559773908	calmodulin-like 11
Peaxi162Scf00053g00716	993.272433812804	2.16341979135577	0.226886822389032	4.30209254085231e-19	alpha/beta-Hydrolases superfamily protein
Peaxi162Scf00129g01122	571.93672005393	2.15767523928039	0.395086580118677	9.33436702497551e-07	carbonic anhydrase 1
Peaxi162Scf00712g00513	20.2938734011947	2.15447526775961	0.537683093271821	0.000515041837701499	2-oxoglutarate (2OG) and Fe(II)-dependent oxygenase superfamily protein
Peaxi162Scf00712g00511	21.8789688881948	2.15416599462145	0.516939776324898	0.000286110196400799	2-oxoglutarate (2OG) and Fe(II)-dependent oxygenase superfamily protein
Peaxi162Scf00763g00043	43.4168584981969	2.14873645875159	0.5845241029603	0.00163236413497899	Transducin/WD40 repeat-like superfamily protein
Peaxi162Scf00111g00085	81.6768669802201	2.14108213738948	0.242084027367776	1.62156756450567e-16	Plant protein of unknown function (DUF247)
Peaxi162Scf00051g01310	11.3027813247305	2.13842223444666	0.599658482127335	0.0023477157535622	DnaJ homolog subfamily B member 13
Peaxi162Scf01294g00118	166.719640670764	2.13819624183112	0.579678374641263	0.00156541790219805
Peaxi162Scf01434g00015	8.39263365943886	2.13794987015502	0.639757885064705	0.00469043726661856	galacturonosyltransferase 12
Peaxi162Scf00332g00756	101.073589336697	2.13394238851949	0.473167836311232	7.32236237944842e-05	Unknown protein
Peaxi162Scf00783g00131	63.1290266734029	2.1325683656512	0.430908865441258	1.08884370500751e-05
Peaxi162Scf00286g00826	13.0579098101042	2.13190058035923	0.553417549731449	0.000898025883321049
Peaxi162Scf00038g02527	53.4110706723137	2.12605052437323	0.401959029983525	2.15744496384094e-06	Core-2/I-branching beta-1,6-N-acetylglucosaminyltransferase family protein
Peaxi162Scf00357g00218	30.2142887083015	2.121823499068	0.507236283415812	0.000269604043378229	pleiotropic drug resistance 9
Peaxi162Scf00714g10016	1351.20078549681	2.11980975023316	0.288136223974381	1.21123100405354e-11	N/D
Peaxi162Scf00624g00921	200.819346006818	2.11526323242388	0.343968916238791	2.31107443153939e-08	aluminum-activated malate transporter 1
Peaxi162Scf00712g00419	8.31025951309106	2.11508461218916	0.621486948718117	0.00389522242262848	2-oxoglutarate (2OG) and Fe(II)-dependent oxygenase superfamily protein
Peaxi162Scf00014g02412	94.4953246663907	2.11165795718951	0.255054621502284	1.45977737473084e-14	phellandrene synthase 1-like protein
Peaxi162Scf00030g01015	60.1584568484195	2.10679840515553	0.322220906821918	2.4286781535931e-09	UDP-Glycosyltransferase superfamily protein
Peaxi162Scf01333g10016	815.917705697926	2.10193976410048	0.55180049122986	0.0010393826401141	N/D
Peaxi162Scf00942g00001	851.35296284011	2.09649531384175	0.302393031923881	1.98784328464066e-10	CAP (Cysteine-rich secretory proteins, Antigen 5 and Pathogenesis-related 1 protein) superfamily protein
Peaxi162Scf00290g00125	58.7998035787072	2.09584839948461	0.430360029557075	1.55419171140379e-05	germin-like protein 10
Peaxi162Scf00014g01719	51.8023539908663	2.09307282435568	0.347886501673005	4.82097046338797e-08	BEL1-like homeodomain 8
Peaxi162Scf00129g00713	21.2191382364933	2.0870051113761	0.444982483252254	3.41772598995853e-05	laccase 17
Peaxi162Scf00030g00277	399.554019108172	2.08109890905297	0.2806313288275	8.13029839453566e-12	Cytochrome P450 superfamily protein
Peaxi162Scf00030g00157	1083.25430132596	2.0807371534006	0.5462196711962	0.00103929226181336	EXORDIUM like 2
Peaxi162Scf00007g01118	166.421906494057	2.07510850343653	0.412938024033298	7.64402221322514e-06	Peroxidase superfamily protein
Peaxi162Scf00165g00815	25.247532444654	2.0724911388032	0.595073571098099	0.0030564344585018	WRKY DNA-binding protein 49
Peaxi162Scf00224g00819	33.2700560765086	2.07129473271216	0.60921518620263	0.00393378934096108	Ovate family protein
Peaxi162Scf00044g00055	394.735535077018	2.06970157036259	0.438303567251356	2.98071645189997e-05
Peaxi162Scf00088g00818	39.3529079170684	2.06664749029037	0.560187668073925	0.00156251848655325	2-oxoglutarate (2OG) and Fe(II)-dependent oxygenase superfamily protein
Peaxi162Scf01238g00220	9708.88701413042	2.06412783391452	0.417767887068608	1.13223402547641e-05	Non-specific lipid-transfer protein 2
Peaxi162Scf00237g00002	1249.54709774673	2.06350122852917	0.238777991073773	8.37478458492546e-16	Unknown protein
Peaxi162Scf00599g00009	1768.1574376024	2.06295919460637	0.320536533670379	4.42628722097497e-09	Unknown protein
Peaxi162Scf00612g00019	373.077636989654	2.05787037440871	0.365286126423468	3.82762695999567e-07	Zinc transporter 2
Peaxi162Scf00593g00034	24.7514715294322	2.05594395569696	0.545817419240586	0.00119946359638764	type I MADS box transcription factor
Peaxi162Scf00407g00056	90.848336070864	2.04911115782617	0.51150022394848	0.000516393687936036	NAD(P)-binding Rossmann-fold superfamily protein
Peaxi162Scf00028g02010	190.93086106362	2.04243147989939	0.250741554926826	4.06626849935681e-14	Mannose-binding lectin superfamily protein
Peaxi162Scf00643g00541	10.2006457131058	2.04189396597536	0.641294068153103	0.00748179482502501	Unknown protein
Peaxi162Scf00672g00810	347.414539381636	2.03558381790136	0.329517316394478	1.97908250179893e-08	GDSL esterase/lipase
Peaxi162Scf00879g00018	12.7213050028685	2.03118944365352	0.529263983179014	0.000942916466725939	cytochrome P450, family 71 subfamily B, polypeptide 37
Peaxi162Scf00128g01541	26.0059513961742	2.02463877411821	0.645412362403075	0.00857178450322821	WRKY DNA-binding protein 75
Peaxi162Scf00138g01711	16.7483622341339	2.02045297407236	0.590227907605585	0.00366894559508741	Protein of unknown function (DUF604)
Peaxi162Scf00821g00312	75.7631046089358	2.01664113908448	0.264693379942285	1.92077404504524e-12	Rhamnogalacturonate lyase family protein
Peaxi162Scf00546g00117	13.3519742175742	2.01454746052807	0.569083335159818	0.00255525258867907	Unknown protein
Peaxi162Scf00160g01749	257.404077466144	2.01025628216479	0.301136338205134	1.03077382609375e-09	Short-chain dehydrogenase reductase 2a
Peaxi162Scf00044g00114	14.581862355076	2.00950291822149	0.567242622057348	0.00253610076124347	ankyrin repeat-containing protein, putative
Peaxi162Scf00784g00014	53.1847393904483	2.00860243905487	0.347931988541574	1.81174689231403e-07	Auxin-responsive GH3 family protein
Peaxi162Scf00993g00013	20.0665504911321	2.00382550414034	0.453979656387359	0.000108935095561766	cytochrome P450, family 76 subfamily C, polypeptide 3
Peaxi162Scf00983g00012	112.39729024022	2.00261130004345	0.29535228766771	5.30335999531082e-10	C2H2-type zinc finger family protein
Peaxi162Scf00363g00082	18.0170093732336	1.99675101507656	0.646737919458067	0.00982789222244901	zinc finger protein 8
Peaxi162Scf00175g00326	89.4572148065697	1.99656261012116	0.390375725331661	5.00746817592073e-06	2-oxoglutarate (2OG) and Fe(II)-dependent oxygenase superfamily protein
Peaxi162Scf00623g00214	153.663407431718	1.99620015358464	0.302589454518068	1.68701510191747e-09	zinc transporter 8 precursor
Peaxi162Scf00002g00383	36.1165007539101	1.99586085363527	0.384268925188425	3.39224531861374e-06	Unknown protein
Peaxi162Scf00461g00112	22.6241719727733	1.99202129200822	0.466637564367092	0.000193869339993521	Unknown protein
Peaxi162Scf00400g00022	336.996290101274	1.99104203829417	0.502963895632794	0.00061407398627589	conserved hypothetical protein
Peaxi162Scf00789g00532	537.088002783358	1.98898668110487	0.470076919073016	0.000224045021247344	Unknown protein
Peaxi162Scf00347g00420	90.5516888392121	1.9886201342743	0.373652794885856	1.8399047024882e-06	Chitinase-3-like protein 2
Peaxi162Scf00390g00337	63.7523826116558	1.98813870851367	0.352220707934523	3.60460098383824e-07	ovate family protein 3
Peaxi162Scf01294g00227	149.11436065671	1.98409353467068	0.496563578896355	0.000537101376570826	Protein STAY-GREEN, chloroplastic
Peaxi162Scf00549g00314	169.881032131854	1.98124024871697	0.223295026782756	1.27706809410674e-16	Plant protein of unknown function (DUF247)
Peaxi162Scf00003g04714	16.1355694507484	1.98022572712608	0.524726175070099	0.00117164969043307	C2H2 and C2HC zinc fingers superfamily protein
Peaxi162Scf00422g00079	89.282389686996	1.97992400999125	0.373489911141381	2.03058898048569e-06	Domain of unknown function (DUF966)
Peaxi162Scf00030g00133	286.232210387671	1.97960830825232	0.613773480933499	0.0066355120270556	EXORDIUM like 2
Peaxi162Scf00950g00611	67.3089095404978	1.97649251354813	0.360926530651539	8.64237103001547e-07	Tryptophan synthase beta chain 1
Peaxi162Scf00481g00028	876.751517635829	1.97366863272935	0.202286643940691	5.85227002470744e-20	Sucrose transport protein
Peaxi162Scf00381g00038	16.7076415088139	1.97270759960109	0.583633957613053	0.00417257302343295	G-type lectin S-receptor-like serine/threonine-protein kinase
Peaxi162Scf00347g00017	68.7821806236188	1.97226101151011	0.392349334075022	7.58686478418522e-06	Unknown protein
Peaxi162Scf00993g00210	42.9732029939533	1.96653194906795	0.329848229527776	6.56466443386432e-08	cytochrome P450, family 76 subfamily C, polypeptide 3
Peaxi162Scf00051g01815	538.595322464088	1.96498223832315	0.236818808404241	1.25954435502367e-14	amino acid permease 3
Peaxi162Scf00171g00031	34.3121596451897	1.95888373535993	0.365640367984676	1.55741706819824e-06	Unknown protein
Peaxi162Scf00077g00034	580.003788354554	1.95792270785194	0.304965810202656	4.83483222833531e-09	2-oxoglutarate (2OG) and Fe(II)-dependent oxygenase superfamily protein
Peaxi162Scf00129g00942	60.609314294563	1.95763061549447	0.316303456714588	1.85345919160637e-08	alpha dioxygenase
Peaxi162Scf00382g00061	24.0915156541921	1.9572821073524	0.553010001340977	0.00255952054495592	3-ketoacyl-CoA synthase 6
Peaxi162Scf00091g00074	392.304918133879	1.95702813591988	0.213655619301398	1.11547837438067e-17	NAC domain protein,
Peaxi162Scf00160g00174	549.915837423804	1.9565551184697	0.31797719276703	2.26282018292324e-08	Short-chain dehydrogenase reductase 2a
Peaxi162Scf00610g00366	25.4490344404748	1.9558345794309	0.420013197270174	3.94282158368078e-05	Xyloglucan endotransglucosylase/hydrolase family protein
Peaxi162Scf00391g00620	30.6343716851135	1.95537712105674	0.457573950281942	0.000190680289984302	proteinase inhibitor type II precursor NGPI-1
Peaxi162Scf00324g00823	7.00250711154862	1.9552685995136	0.602019111950528	0.00621325707525067	Unknown protein
Peaxi162Scf00241g00054	110.477305227762	1.95526188715904	0.416861145694239	3.41555413145609e-05	Plant invertase/pectin methylesterase inhibitor superfamily protein
Peaxi162Scf00130g01320	47.706369108765	1.95517327047057	0.552159752509724	0.00254946792809855
Peaxi162Scf00245g00011	89.3277511340489	1.95480964136681	0.285302773885431	3.33708993170809e-10	S-adenosyl-L-methionine-dependent methyltransferases superfamily protein
Peaxi162Scf00003g05246	28.7953186526202	1.95380816769281	0.491702563489733	0.000580741699041773	Cytochrome P450 superfamily protein
Peaxi162Scf00159g01645	561.228619263047	1.95330166543861	0.321767768714411	3.55945279650378e-08	GDSL esterase/lipase
Peaxi162Scf02148g00023	98.3993453015037	1.95282313887201	0.320348785346098	3.09874280165748e-08	cytochrome P450, family 76 subfamily C, polypeptide 1
Peaxi162Scf00451g00045	13.6997171116615	1.95177522215811	0.577752655403806	0.00419451134078723	Protein kinase superfamily protein
Peaxi162Scf00245g00010	180.314811508265	1.95092325243346	0.288714327758925	6.09843976910141e-10	S-adenosyl-L-methionine-dependent methyltransferases superfamily protein
Peaxi162Scf00720g00419	26.9051302698356	1.94968900293472	0.390922435344846	9.13788067643995e-06	Cytochrome P450 superfamily protein
Peaxi162Scf23003g00001	14.1757309179792	1.94892831456784	0.534463450913234	0.00180662166882361	CBL-interacting protein kinase 12
Peaxi162Scf00016g02624	26.5811878191623	1.94102828247636	0.434463662353967	8.73370145380904e-05	Protein phosphatase 2C family protein
Peaxi162Scf01481g00033	37.991981470499	1.93665925608556	0.442720603913051	0.000127794899599985	conserved hypothetical protein
Peaxi162Scf00079g00614	1318.55000044167	1.93350516001493	0.270577711538686	5.06947534044271e-11	xyloglucan endotransglucosylase/hydrolase 8
Peaxi162Scf00096g00412	36.4189259548769	1.93154844151176	0.35563469621537	1.07768468137419e-06	Homeodomain-like superfamily protein
Peaxi162Scf00684g00573	87.4456278886873	1.93032766832802	0.454627436788705	0.000212038382523092	Abscisic acid 8'-hydroxylase 4
Peaxi162Scf00017g00614	3489.7419479638	1.92987281375405	0.24382050328848	2.20988708908617e-13	Major pollen allergen Bet v 1-B
Peaxi162Scf00003g01822	46.3671234450848	1.92793956588376	0.562764594782739	0.00364172041391096	Cytochrome P450 superfamily protein
Peaxi162Scf00002g00818	44.6649398768626	1.92428398194606	0.429960524363018	8.46007079667733e-05	Acid beta-fructofuranosidase
Peaxi162Scf00046g00230	155.872573692277	1.92333554627278	0.331680678315442	1.57833080582838e-07	Unknown protein
Peaxi162Scf00328g00717	107.843514076637	1.92176956381017	0.271405248029516	7.84832390574947e-11	histidine kinase 1
Peaxi162Scf00002g00912	302.652759788994	1.92085883828054	0.302667455405514	7.49732173332615e-09	adenine phosphoribosyltransferase 5
Peaxi162Scf00360g00117	754.412374858155	1.91995720071104	0.317802338670238	4.18461467498275e-08	Peroxidase superfamily protein
Peaxi162Scf00311g00101	30.6677105270337	1.91364932752799	0.458494481392094	0.000279290051037125	Unknown protein
Peaxi162Scf00186g00093	81.7953383085332	1.91193674273138	0.502985391623446	0.00106867614753237	HXXXD-type acyl-transferase family protein
Peaxi162Scf00074g00108	4298.05423527049	1.90808341064985	0.387004332390766	1.18719135717936e-05	Unknown protein
Peaxi162Scf00164g00073	58.7030246282305	1.90788672336179	0.297084292441182	4.7898229098095e-09	myb domain protein 78
Peaxi162Scf00081g00127	461.714960429664	1.90759977141389	0.462751701510336	0.000338302004342608	Subtilase family protein
Peaxi162Scf00328g00220	909.799520106696	1.90749120041265	0.598941457204379	0.00746752572515731	Peroxidase superfamily protein
Peaxi162Scf00404g00102	39.0149053114372	1.9065439362526	0.405971621728927	3.33088987164404e-05	Unknown protein
Peaxi162Scf00088g00035	726.260721597824	1.90476859913018	0.438932867327889	0.00014682929297427	Serine-rich protein-related
Peaxi162Scf00844g00312	81.1153966928631	1.90212326704947	0.307742972324885	1.93937366217475e-08	Auxin-responsive GH3 family protein
Peaxi162Scf00623g00023	96.1691653793236	1.89925536751204	0.282203961923706	7.27132368621841e-10	Zinc transporter 7
Peaxi162Scf00540g00521	66.1641172330057	1.89874267990202	0.300090980785721	8.37804213322317e-09	Leucine-rich receptor-like protein kinase family protein
Peaxi162Scf00700g00055	56.1132098018604	1.89841997931074	0.300784455270904	9.1381615416482e-09	Unknown protein
Peaxi162Scf00602g00008	246.6322426402	1.89805121793321	0.363010258769533	2.88322724935146e-06	Long-chain-alcohol oxidase FAO2
Peaxi162Scf00712g00315	73.4566333271829	1.89760695283252	0.406171786802009	3.67947794619182e-05	2-oxoglutarate (2OG) and Fe(II)-dependent oxygenase superfamily protein
Peaxi162Scf00310g00037	305.033795287596	1.89654455432113	0.224335137740475	3.71724999556921e-15	amino acid permease 3
Peaxi162Scf00017g00254	16.6887104854931	1.89204784280984	0.479850173321931	0.000649905202058855	Unknown protein
Peaxi162Scf00071g00117	6.94837265891927	1.88665771444027	0.611370832716489	0.0098703521613275	Unknown protein
Peaxi162Scf00026g02218	58.5523653978237	1.88417586336232	0.360034957601962	2.81346614780981e-06	Protein of unknown function (DUF569)
Peaxi162Scf00075g01235	97.8474977063595	1.88251202163831	0.323629258949316	1.43889871584263e-07	formin homology 1
Peaxi162Scf00964g00003	49.1124359157239	1.88197711820655	0.341413872634159	7.18031547520351e-07	AT hook motif-containing protein
Peaxi162Scf00075g01418	190.366229210178	1.87938624648153	0.39973104935072	3.2551421365717e-05	basic helix-loop-helix (bHLH) DNA-binding superfamily protein
Peaxi162Scf00016g00106	58.3668041573212	1.87869733495894	0.312943751848908	5.19386799067639e-08	Cytochrome c biogenesis protein CCS1, chloroplastic
Peaxi162Scf00047g00084	324.899547794314	1.87818763940105	0.307151528117822	2.78733531873656e-08	Zinc-binding dehydrogenase family protein
Peaxi162Scf00074g01038	356.630430483771	1.8775099758443	0.490539348464036	0.000976362759710016	Unknown protein
Peaxi162Scf00133g01714	46.5182513610095	1.87450430809523	0.526502429549987	0.00238902750719391
Peaxi162Scf00238g00413	237.062331867028	1.87266096861592	0.244453850307009	1.44051334597806e-12	Acyl-ACP thioesterase
Peaxi162Scf00362g01047	2175.29241138645	1.87181818426562	0.357253130878198	2.73736566638619e-06
Peaxi162Scf00336g00172	8.26450082764451	1.87053987548321	0.586420003081854	0.00736482622269	Uncharacterised conserved protein UCP015417, vWA
Peaxi162Scf01290g00128	14.0419522208844	1.86996350663011	0.555728275733122	0.00437814560249575	Vacuolar iron transporter homolog 4
Peaxi162Scf00401g00617	365.057827149312	1.8698175476138	0.316596931355871	8.87163788e-08	Caffeic acid 3-O-methyltransferase 1
Peaxi162Scf00322g01519	293.114618018937	1.86874716154684	0.39350669227232	2.65083099236871e-05	cytochrome P450, family 718
Peaxi162Scf00620g00034	84.9742896994556	1.86573744031398	0.540566452249557	0.00336133842480395	serine protease
Peaxi162Scf00294g00032	55.3630172696222	1.86244380383683	0.295570938473662	9.72979913995853e-09	AMP-dependent synthetase and ligase family protein
Peaxi162Scf00288g00815	234.304320056201	1.86173297728232	0.301608513460543	2.03729269949762e-08	Galactosyltransferase family protein
Peaxi162Scf00403g00844	49.317931747239	1.86089153441433	0.438335771045565	0.000212514320477452	Delta(8)-fatty-acid desaturase
Peaxi162Scf00160g01615	84.932609736779	1.86070469161613	0.283684709476342	2.13281070225803e-09	TGACG-sequence-specific DNA-binding protein TGA-1A
Peaxi162Scf00689g00516	132.311400620078	1.85169799630602	0.217082849113842	2.017286680255e-15	Protein NRT1/ PTR FAMILY 2.9
Peaxi162Scf00344g00191	81.2320197274561	1.85130887319199	0.557409881372312	0.00499028976363485
Peaxi162Scf00460g00016	434.14193226188	1.85119226502911	0.329534548149606	4.14517391565325e-07
Peaxi162Scf00359g01115	49.8183975655344	1.85072703593189	0.528666323778685	0.00288964935604364	regulatory protein (NPR1)
Peaxi162Scf00128g10025	109.673541243947	1.8492917175686	0.511647927833048	0.00201302382102927	N/D
Peaxi162Scf00408g00019	63.6306975330661	1.84886835544119	0.569502788714187	0.00623536391424006	cytochrome P450, family 71 subfamily B, polypeptide 37
Peaxi162Scf00712g00314	29.2327008125992	1.84873443283894	0.3972824620859	3.99712767210067e-05	2-oxoglutarate (2OG) and Fe(II)-dependent oxygenase superfamily protein
Peaxi162Scf00569g00510	764.305368716527	1.84479768204889	0.277909926925176	1.30106070997277e-09	Unknown protein
Peaxi162Scf00204g01613	78.7763416432612	1.84340627155256	0.350799053584148	2.5425836228984e-06	L-ascorbate oxidase
Peaxi162Scf01365g00030	267.128324064917	1.84333160692325	0.468177810074068	0.000664255484138256	Unknown protein
Peaxi162Scf01633g00011	6697.43720279498	1.84282606602334	0.37948565372561	1.65289977923034e-05	copper chaperone
Peaxi162Scf00901g00317	18.5817608947057	1.84133248196554	0.493949947436021	0.00136815611252783	Protein NRT1/ PTR FAMILY 7.3
Peaxi162Scf00121g00213	13.5223447118735	1.83930124069433	0.486203779552175	0.00113678446058253
Peaxi162Scf00011g01522	41.2557835541791	1.83759633839396	0.565393793896954	0.00617308195039454	Protein of unknown function (DUF579)
Peaxi162Scf00758g00019	17.1032091989315	1.83640965545633	0.397561659930965	4.61312433963102e-05	Unknown protein
Peaxi162Scf00177g00001	28.9012495111277	1.83413847028936	0.41358602794493	0.000100394952205385	Avr9/Cf-9 rapidly elicited protein 146
Peaxi162Scf00003g01013	416.090061810957	1.83323513258542	0.327326276543701	4.52353105285691e-07	NAD(P)-binding Rossmann-fold superfamily protein
Peaxi162Scf00016g01824	522.909155872476	1.83314321618086	0.19684893406866	3.02058290195467e-18	Unknown protein
Peaxi162Scf00620g00241	1855.03095859366	1.83162229242617	0.398352622361537	5.05207052362506e-05	Copper chaperone for superoxide dismutase
Peaxi162Scf00252g00068	162.659666402077	1.82785091785394	0.360731391180133	6.28434173783831e-06	Abscisic acid 8'-hydroxylase 4
Peaxi162Scf00684g00326	227.436639150322	1.82746632970351	0.306728144163779	6.6960807105629e-08	3-ketoacyl-CoA synthase 4
Peaxi162Scf00016g00288	176.700495262573	1.82243763133471	0.323713025402538	3.89413085249114e-07	zinc-finger DNA binding protein
Peaxi162Scf00760g00015	487.953928940801	1.8222251239013	0.589414637533579	0.00970976187756513	Heat shock 70 kDa protein 3
Peaxi162Scf00050g00158	41.1411167071598	1.82185754542286	0.369447518085248	1.18242705379998e-05	cytochrome P450, family 71 subfamily B, polypeptide 34
Peaxi162Scf00374g00619	114.714912783355	1.81971193610517	0.34073905524377	1.68136384223752e-06	Harpin-induced 1
Peaxi162Scf00263g00156	3170.21930332242	1.8185862845459	0.264590955319311	2.9058113282674e-10	Nodulin MtN3 family protein
Peaxi162Scf00183g00067	46.2873376210671	1.81463266541796	0.277351768870357	2.36318642554101e-09	Geraniol 8-hydroxylase
Peaxi162Scf00003g00095	16.4749397620959	1.81167517473596	0.441751591085918	0.000366304474756785	Unknown protein
Peaxi162Scf00536g00911	54.5868063205148	1.81036848555859	0.545715803027083	0.00504721336863994	S-adenosyl-L-methionine:salicylic acid carboxyl methyltransferase
Peaxi162Scf00057g00012	17.4397830721237	1.8074817361375	0.482583384459864	0.00128826303095644	Unknown protein
Peaxi162Scf00008g02916	14.5715785795235	1.80713080568374	0.549126763081705	0.00546363379301409	Unknown protein
Peaxi162Scf00016g02633	103.483451227016	1.80555941985507	0.339351484154743	1.85211031954481e-06	ABC-2 type transporter family protein
Peaxi162Scf03294g00014	4304.5676362957	1.80466919967659	0.248038048761143	2.09865601674547e-11	Major pollen allergen Bet v 1-G
Peaxi162Scf01141g00003	83.6248838833933	1.80224716726729	0.366723908293614	1.27473394940244e-05	Unknown protein
Peaxi162Scf00364g00721	436.535717191718	1.80069814690576	0.303745512746703	7.89549610330158e-08	AMP-dependent synthetase and ligase family protein
Peaxi162Scf00284g01051	27.0728994961549	1.79837167340163	0.429977153538143	0.000270123366473433	2-oxoglutarate and Fe(II)-dependent oxygenase domain-containing protein, putative
Peaxi162Scf00684g00560	58.9520194224128	1.79408411151998	0.466585468339532	0.000920432732049291	CASP-like protein
Peaxi162Scf00351g00074	220.656655248266	1.79010756477099	0.315688526450708	3.14189725042215e-07	3-hydroxyisobutyryl-CoA hydrolase-like protein 1 mitochondrial
Peaxi162Scf00001g00373	630.920595219962	1.78867123195115	0.202364993295792	1.69088754516551e-16	Plant invertase/pectin methylesterase inhibitor superfamily
Peaxi162Scf00844g00310	19.6766794074786	1.78795179805983	0.409829747938538	0.00013425637057955	Auxin-responsive GH3 family protein
Peaxi162Scf01539g00004	3467.32693435586	1.78265494220357	0.421336176723943	0.000224186974068179
Peaxi162Scf00827g00011	19.1864134254137	1.78241606734596	0.419391422350379	0.000208507813583452	potassium channel in Arabidopsis thaliana 3
Peaxi162Scf00160g01234	37.9443916917505	1.78156086033274	0.35644670644289	8.66201006751888e-06	Unknown protein
Peaxi162Scf00815g00116	66.9883573248735	1.78102629360966	0.493727514535068	0.00205902321910462	UP-9A
Peaxi162Scf00924g00013	38.6919033678534	1.7804653272784	0.328953341373757	1.18091449875798e-06	MLP-like protein 28
Peaxi162Scf00073g00223	31.2668710346539	1.77979250221493	0.327299619720087	1.04598580766924e-06	galacturonosyltransferase-like 7
Peaxi162Scf00602g00112	235.574249776203	1.77691655211833	0.253524586181694	1.25536511955526e-10	Long-chain-alcohol oxidase FAO1
Peaxi162Scf00634g00053	49.7014406690642	1.7759576874122	0.363066711273538	1.40916227646729e-05	Protein kinase superfamily protein
Peaxi162Scf00217g00621	46.1610302663428	1.77203206081194	0.397070423383078	8.90897329395882e-05	Glutamyl-tRNA(Gln) amidotransferase subunit A
Peaxi162Scf00359g00043	26.951251112688	1.76920684364432	0.535120408800745	0.00522855577557741	Eukaryotic aspartyl protease family protein
Peaxi162Scf01216g00054	784.210585199212	1.76892105513834	0.431238118576904	0.000365117708480858	Dynein light chain type 1 family protein
Peaxi162Scf00140g00212	28.2424770366196	1.76719109435161	0.35045722764121	7.04056759918088e-06	Mannan endo-1,4-beta-mannosidase 7
Peaxi162Scf00339g01012	18.1267670949695	1.76692294352827	0.492368537527548	0.00219056007274667	Protein of unknown function (DUF3537)
Peaxi162Scf00712g00611	21.480646108134	1.76347661173126	0.390653477936934	7.19800513339456e-05	1-aminocyclopropane-1-carboxylate oxidase 5
Peaxi162Scf00444g00533	35.3941799843191	1.76124047064725	0.38848248892925	6.62112882891775e-05	HXXXD-type acyl-transferase family protein
Peaxi162Scf00534g00610	104.070282936611	1.76074452681829	0.314180221362819	4.43427844608922e-07	Cytochrome P450 superfamily protein
Peaxi162Scf00403g00063	1632.38968219561	1.76006145905152	0.187557444896213	1.64358608472797e-18	Auxin-responsive GH3 family protein
Peaxi162Scf00904g00476	20.4863428515393	1.75773179204518	0.470781271664861	0.00134372554102301	G-type lectin S-receptor-like serine/threonine-protein kinase
Peaxi162Scf00581g00063	279.91863221421	1.75730774979181	0.277540940996622	8.17580402016059e-09	glycine rich protein-interacting protein
Peaxi162Scf00429g00042	25.5625203827092	1.75490689811335	0.514364092649407	0.00379974717401255	conserved hypothetical protein
Peaxi162Scf00016g03133	466.640093021774	1.75475615003038	0.355540137847751	1.1604374126368e-05	ethylene-dependent gravitropism-deficient and yellow-green-like 3
Peaxi162Scf00157g00014	330.571761079882	1.75465431803061	0.266586153348298	1.84174386410325e-09	HXXXD-type acyl-transferase family protein
Peaxi162Scf00047g01129	1257.77287095843	1.75094066011634	0.326929271496957	1.57075822864708e-06	S-adenosyl-L-methionine:salicylic acid carboxyl methyltransferase
Peaxi162Scf00340g00811	71.7497988412886	1.75029665081443	0.304261430251333	2.01532396079188e-07	Auxin-responsive GH3 family protein
Peaxi162Scf00478g00048	9917.18320199509	1.74993717697097	0.20212395062187	7.49053597739169e-16	Lipase/lipooxygenase, PLAT/LH2 family protein
Peaxi162Scf00052g00016	90.8216718215002	1.74650887471631	0.341801714397721	5.1278390032572e-06	gamma-tocopherol methyltransferase
Peaxi162Scf00939g00215	20.32363921505	1.74566097846421	0.559004424766074	0.00891255121904337	hin1
Peaxi162Scf00253g01317	265.530563857736	1.74539318495644	0.335225581583042	3.19721437309171e-06	Unknown protein
Peaxi162Scf00993g00118	18.9234521791395	1.74507889845089	0.444765159373902	0.000697864493795503	Unknown protein
Peaxi162Scf00555g00912	51.7090953845604	1.7450470037493	0.278797561873967	1.24574007366242e-08	methyl esterase 11
Peaxi162Scf00740g00421	278.729560272191	1.74494330028219	0.456553675361887	0.000995709838764631	YELLOW STRIPE like 3
Peaxi162Scf00108g00165	21.5072492291794	1.74371336924254	0.563246650740081	0.00961528942281507	Unknown protein
Peaxi162Scf00161g00119	986.793094016201	1.74250306795807	0.367183240011205	2.68607525954664e-05	Stellacyanin, putative isoform 1
Peaxi162Scf00198g00710	2167.2321842203	1.74201301510868	0.261254249712523	1.08221336116156e-09	HXXXD-type acyl-transferase family protein
Peaxi162Scf00173g01010	20078.0660145612	1.74192688051111	0.398037430567347	0.000126897881019887	copper chaperone
Peaxi162Scf00129g00631	975.175413745575	1.74067949844073	0.303621539659071	2.23219630271856e-07	Pathogenesis-related thaumatin superfamily protein
Peaxi162Scf00003g02544	22.2938750390207	1.74011505245627	0.401234308469581	0.000148401338151162	progesterone 5-beta-reductase
Peaxi162Scf00464g00005	345.767036614111	1.73578836267588	0.186705785555908	3.38739517744348e-18	Unknown protein
Peaxi162Scf00784g00010	125.948122041382	1.73535108482493	0.255946034858999	5.30335999531082e-10	AMP-dependent synthetase and ligase family protein
Peaxi162Scf01183g00138	172.682690024314	1.73507028942218	0.210685677318463	2.04467012162552e-14	AMP-dependent synthetase and ligase family protein
Peaxi162Scf01242g00035	27.8991326169718	1.73471401868012	0.409165459100172	0.00021679165206044	maternal effect embryo arrest 60
Peaxi162Scf00059g00169	318.813241021426	1.7330340232072	0.247977183952339	1.41713227977382e-10	O-acyltransferase (WSD1-like) family protein
Peaxi162Scf00009g00711	206.720719573225	1.72778589770748	0.371915675683603	4.13138737957136e-05	Unknown protein
Peaxi162Scf00282g00013	188.202543514343	1.72696692023546	0.221347102619366	5.16419726230135e-13	annexin 3
Peaxi162Scf00763g00326	282.362852994261	1.72502913939463	0.248074255773759	1.75826374054326e-10	3-oxoacyl-
Peaxi162Scf00177g00002	34.1741208075078	1.72491497516773	0.493006540037745	0.0029064131890889	Avr9/Cf-9 rapidly elicited protein 146
Peaxi162Scf00009g00351	713.944326036943	1.72328800706716	0.268096569697662	4.63166714929981e-09	HXXXD-type acyl-transferase family protein
Peaxi162Scf00050g00205	135.879411205085	1.72215379787862	0.40497624111682	0.000206659392580886	cytochrome P450, family 76 subfamily G, polypeptide 1
Peaxi162Scf00546g00527	21.6025739334718	1.7214270384511	0.536420746549674	0.00695824788702028	Unknown protein
Peaxi162Scf00500g00115	15.3113716845112	1.72007920938271	0.555702765186857	0.00962539272069307	PLATZ transcription factor family protein
Peaxi162Scf00176g00086	20.6253662039813	1.71935024713252	0.427163230168389	0.000481817261865486	HXXXD-type acyl-transferase family protein
Peaxi162Scf00071g00439	33.0553785855815	1.71837504471739	0.446083196321942	0.000898110859515514	Calmodulin-binding protein
Peaxi162Scf00583g00516	58.0797712527826	1.71755731592361	0.556865060211015	0.00991343606824668	HXXXD-type acyl-transferase family protein
Peaxi162Scf00406g00613	65.3860201595008	1.71670113565942	0.419246079871875	0.000374197386336416	2-oxoglutarate-dependent dioxygenase DAO
Peaxi162Scf00015g00460	527.08318488103	1.71389655039473	0.275329281052191	1.50846853297486e-08	Protein of unknown function, DUF642
Peaxi162Scf00724g00016	603.017921727544	1.71380100494541	0.282221626456589	3.5326683185951e-08	Threonine synthase
Peaxi162Scf00364g00073	131.746657176103	1.71313695950627	0.306736159235774	4.8937876775317e-07	AMP-dependent synthetase and ligase family protein
Peaxi162Scf25560g00001b	1460.06072847525	1.70994634610719	0.332025973707929	4.2037498619791e-06	alpha/beta-Hydrolases superfamily protein
Peaxi162Scf01044g00224	1419.61548544829	1.70975977383119	0.215897472895671	2.14537018639821e-13	3-isopropylmalate dehydratase large subunit
Peaxi162Scf00075g01420	3813.69101573003	1.70883469969453	0.224980997826688	2.2778647046141e-12	2-isopropylmalate synthase 1
Peaxi162Scf00004g03311	123.908520847169	1.70869077724175	0.210496914749914	4.96469009984915e-14	conserved hypothetical protein
Peaxi162Scf00362g00962	16150.6507934812	1.70839524695644	0.287382132512496	7.21106885435833e-08	proline-rich protein 4
Peaxi162Scf00993g00012	173.463921157848	1.70765791159657	0.264857821635642	4.15614309263133e-09	cytochrome P450, family 76 subfamily C, polypeptide 3
Peaxi162Scf00017g00613	6742.42528778103	1.70693934731069	0.278478534069512	2.58821724403752e-08	Major pollen allergen Bet v 1-G
Peaxi162Scf00004g00424	26.9825287684219	1.70671253372083	0.375157261322543	6.18603939104102e-05	Unknown protein
Peaxi162Scf00006g00524	1739.08551201626	1.70541525051391	0.234819798048015	2.3003622912457e-11	Sec14p-like phosphatidylinositol transfer family protein
Peaxi162Scf00703g00008	26.6229195683571	1.70187478853981	0.41370066064147	0.000348678196312672	conserved hypothetical protein
Peaxi162Scf00628g00019	186.421324524704	1.70174268874614	0.306523638362965	5.8417263656829e-07	Branched-chain-amino-acid aminotransferase 6
Peaxi162Scf00141g00059	4414.22784560854	1.6988710604546	0.262472272705319	3.60146943956938e-09	glycerol-3-phosphate acyltransferase 6
Peaxi162Scf00025g01521	17.063401554572	1.69494862265745	0.513009615524001	0.00525915623607659	SNF2 domain-containing protein / helicase domain-containing protein / F-box family protein
Peaxi162Scf00757g00111	268.592548850688	1.69399708329175	0.313275976110251	1.20895154939832e-06	Unknown protein
Peaxi162Scf00000g05119	568.838722033529	1.69173061297265	0.484563359592774	0.00297319054218457	Persulfide dioxygenase ETHE1 homolog, mitochondrial
Peaxi162Scf00004g02110	323.711921624934	1.69145576765109	0.309103546691792	8.83354216230985e-07	Homocysteine S-methyltransferase family protein
Peaxi162Scf03294g00015	4061.68857293025	1.6912773196165	0.243631639401501	1.89019803682116e-10	Major pollen allergen Bet v 1-D/H
Peaxi162Scf00066g01121	224.169234087215	1.69099136319912	0.243290222817669	1.79432617260083e-10	2-oxoisovalerate dehydrogenase subunit alpha 1 mitochondrial
Peaxi162Scf00075g01331	3509.09768636938	1.6899635827263	0.217397235248996	6.37309256995267e-13	2-isopropylmalate synthase 1
Peaxi162Scf00684g00566	128.576941742904	1.68913693402804	0.342789559688409	1.20262382756756e-05	Calmodulin-binding family protein
Peaxi162Scf00152g00012	41.6530294029679	1.68794282341494	0.461492925998377	0.00174088156389604	U-box domain-containing protein 26
Peaxi162Scf00481g00048	405.553965151822	1.68572942691622	0.376083681895103	8.21354196866993e-05	Protein phosphatase 2C family protein
Peaxi162Scf00178g01110	192.580775403959	1.68445377008278	0.359328414578083	3.44760182149435e-05	WRKY family transcription factor
Peaxi162Scf25560g00001a	1349.66516296512	1.68427742808642	0.330568268378801	5.50888797988727e-06	alpha/beta-Hydrolases superfamily protein
Peaxi162Scf00536g00035	1990.74745907316	1.68340376117293	0.213627770672473	2.87091609938509e-13	brain protein 44-like protein
Peaxi162Scf00032g00171	49.1589069728762	1.6810208569402	0.323581534437323	3.38046887532106e-06	cytochrome P450, family 71 subfamily A, polypeptide 22
Peaxi162Scf00016g02032	21.570045951556	1.67793676044766	0.480362645117782	0.00295627234608297	O-acyltransferase (WSD1-like) family protein
Peaxi162Scf02148g00024	49.2491962251811	1.67683746500573	0.314879912217547	1.81192816268828e-06	cytochrome P450, family 76 subfamily C, polypeptide 4
Peaxi162Scf01261g00138	80.4765824798758	1.67425839952095	0.285771590417034	1.1559843767565e-07	AMP-dependent synthetase and ligase family protein
Peaxi162Scf00919g00027	74.1556849182441	1.67348608830824	0.387188532176815	0.000156983498715143	Protein phosphatase 2C family protein
Peaxi162Scf00591g00413	290.233135587392	1.67056440423393	0.309597671126284	1.28345444118634e-06	Acetolactate synthase 2 chloroplastic
Peaxi162Scf00033g02610	37.8917314755049	1.66906501597898	0.323225767902917	3.92602975370234e-06	Cyclopropane-fatty-acyl-phospholipid synthase
Peaxi162Scf00020g02337	222.47831318048	1.668116888078	0.220217142625745	2.65255904990813e-12	K-box region and MADS-box transcription factor family protein	TF-MADS-typeII-AP1/SQUA-euFUL-Petunia axillaris FBP29
Peaxi162Scf00798g00002	267.762405933449	1.66692459715165	0.29125137482145	2.35528164180138e-07	HXXXD-type acyl-transferase family protein
Peaxi162Scf00148g00093	16.5652260776373	1.66641848723465	0.463667412862552	0.00215018914971824	Peroxidase superfamily protein
Peaxi162Scf01010g00129	127.868317598609	1.66573810699554	0.298022933985255	4.78891270046738e-07	strictosidine synthase-like 2
Peaxi162Scf00390g00026	20.6219807388736	1.66542436946681	0.393894696177939	0.000226767563820889	Ethylene-responsive transcription factor CRF2
Peaxi162Scf00191g00051	40.5588703222302	1.66315868785643	0.399334058760612	0.000288211931815004	SAUR-like auxin-responsive protein family
Peaxi162Scf00171g00532	287.724443240556	1.66252925215607	0.178624350557492	3.13376738428773e-18	D-cysteine desulfhydrase
Peaxi162Scf00998g00142	94.3339591319631	1.66148004175169	0.261391962331915	7.09619626290515e-09	beta-glucosidase 45
Peaxi162Scf00294g00411	21.2108992992727	1.66092497397961	0.384311439738678	0.000157146558533012	AMP-dependent synthetase and ligase family protein
Peaxi162Scf00001g00028	316.111923421812	1.65886061699227	0.31069887299136	1.69131278582067e-06	Bifunctional inhibitor/lipid-transfer protein/seed storage 2S albumin superfamily protein
Peaxi162Scf00075g01239	86.1487525536509	1.65500426743663	0.25464164275863	3.07614022848771e-09	Integrin-linked protein kinase family
Peaxi162Scf01284g00016	12.5011575716068	1.65489416612464	0.525491125796617	0.00828411736119121	Protein kinase superfamily protein
Peaxi162Scf00188g00072	119.335295975733	1.6538581027982	0.378778735648168	0.000132355154151678	HXXXD-type acyl-transferase family protein
Peaxi162Scf00668g00049	1997.37677132234	1.65368876637133	0.283942700284003	1.38747553565843e-07	S-adenosylmethionine synthase 2
Peaxi162Scf00034g01012	17.2586466353878	1.65313904734706	0.473280191768281	0.00295682999378834	2-oxoglutarate (2OG) and Fe(II)-dependent oxygenase superfamily protein
Peaxi162Scf00836g00220	34.2073775920348	1.65096367724947	0.266410958913567	1.76683918827114e-08	respiratory burst oxidase protein F
Peaxi162Scf00009g03513	523.018922704041	1.65095368250694	0.303259599841629	1.01529061104344e-06	HXXXD-type acyl-transferase family protein
Peaxi162Scf00201g00025	164.542926414093	1.6502635411547	0.234531982043981	1.0425551590671e-10	Unknown protein
Peaxi162Scf00002g10014	140.106204273738	1.64715347770103	0.425277210057404	0.000835996756292342	N/D
Peaxi162Scf03863g00003	215.47750232952	1.64675584803592	0.342694115198023	2.08389755270792e-05	NAD(P)-binding Rossmann-fold superfamily protein
Peaxi162Scf00071g00317	35.6995276566646	1.646722228849	0.483008487919322	0.00382774672974341	nodulin MtN21 /EamA-like transporter family protein
Peaxi162Scf00403g00835	111.833818442686	1.64457430348178	0.277642830619364	8.0918854326164e-08	Unknown protein
Peaxi162Scf00083g00619	286.266877098112	1.64385205518836	0.287966565141046	2.55735947247202e-07	NAD(P)-binding Rossmann-fold superfamily protein
Peaxi162Scf00160g01753	21.6735092562149	1.64081069076515	0.426512552937486	0.000914231357446985	NAD(P)-binding Rossmann-fold superfamily protein
Peaxi162Scf00207g01154	25.9263756345568	1.64051847453607	0.476459846994481	0.00344711374365017	Leucine-rich repeat protein kinase family protein
Peaxi162Scf00050g00052	138.768367909404	1.63542241814937	0.295406093118835	6.3523241629026e-07	cytochrome P450, family 76 subfamily C, polypeptide 4
Peaxi162Scf00102g01854	510.32537833759	1.63208735041762	0.213388894556599	1.556973390621e-12	DCD (Development and Cell Death) domain protein
Peaxi162Scf00429g00714	98.0637728001199	1.63147980812312	0.391285801611007	0.000283914280244898	Apoptosis-inducing factor homolog A
Peaxi162Scf00071g00135	145.260322392188	1.63139239629545	0.339645906119567	2.10221890612268e-05	myb domain protein 61
Peaxi162Scf00003g04333	24.1495006886148	1.63084349727084	0.506172357364201	0.00670684144734725	myb-like HTH transcriptional regulator family protein
Peaxi162Scf00160g00117	79.6351679772661	1.6291706422269	0.448177252059501	0.00188174406198974	RING/U-box superfamily protein
Peaxi162Scf00828g00017	74.2398986668891	1.62829720923108	0.425909437846481	0.000992372716561895	germin-like protein 7
Peaxi162Scf00065g00214	753.661528549762	1.62800738672763	0.231323096065807	1.03457344574255e-10	Unknown protein
Peaxi162Scf00132g00087	51.1837163705359	1.62627894982851	0.492782506125291	0.00531675656809201	17.6 kDa class I heat shock protein
Peaxi162Scf01211g00135	181.588620617874	1.62584180345062	0.249907402796554	2.96228532962152e-09	Protein of unknown function (DUF616)
Peaxi162Scf00094g00051	878.614323077957	1.62472763844043	0.223239063164558	2.08152160924763e-11	glycerol-3-phosphate acyltransferase 6
Peaxi162Scf00642g00063	1030.26546660715	1.62251515385712	0.411193677888775	0.000644002457080211	Unknown protein
Peaxi162Scf00074g00622	182.572691940089	1.62242886002058	0.279277478775666	1.49224307903546e-07	3-oxoacyl-
Peaxi162Scf00284g01042	2143.45752284108	1.62229102839267	0.202698644213735	1.16989297009176e-13	HXXXD-type acyl-transferase family protein
Peaxi162Scf00300g00087	115.151067877913	1.62199818562226	0.488027577831452	0.00495159220257775	Avr9/Cf-9 rapidly elicited protein 65
Peaxi162Scf00034g02717	28.4831880048134	1.62010925463055	0.483013347468828	0.00451559298794784	Plant protein of unknown function (DUF827)
Peaxi162Scf00082g02211	648.255028566005	1.61848111638835	0.298195332370837	1.09737057021712e-06	xyloglucan endotransglucosylase/hydrolase 8
Peaxi162Scf00536g00420	9.98196489342419	1.616461422443	0.477562005997027	0.0041105368066351	HXXXD-type acyl-transferase family protein
Peaxi162Scf00284g00016	266.572556855922	1.61529420919501	0.311284346777553	3.46950538474849e-06	conserved hypothetical protein
Peaxi162Scf00133g01113	812.268919103135	1.61402549756235	0.272807511978465	8.38879749206407e-08	HXXXD-type acyl-transferase family protein
Peaxi162Scf01604g10016	456.847348201047	1.61166670255118	0.26182981759063	2.2336060501956e-08	N/D
Peaxi162Scf00235g00620	726.237149467796	1.61165384800631	0.308373157719272	2.91549552878291e-06	Protein of unknown function (DUF3537)
Peaxi162Scf00021g01719	108.887913969204	1.61155671315173	0.425629526100942	0.00112395275841111	sterol C4-methyl oxidase 1-2
Peaxi162Scf00300g00064	33.4369497458277	1.61012176781111	0.502493656505873	0.00705186839676251	Arabidopsis protein of unknown function (DUF241)
Peaxi162Scf00394g00915	108.384738730827	1.60972250752427	0.35082285554119	5.25644557553213e-05	Protein kinase superfamily protein
Peaxi162Scf00245g00211	180.652559326238	1.60788040411905	0.187937593504271	1.63781499403164e-15	NAD(P)-binding Rossmann-fold superfamily protein
Peaxi162Scf00037g01622	428.267486346874	1.60787591323102	0.365945621124234	0.000118166917737138	F-box protein PP2-B1
Peaxi162Scf03258g00007	23.1287538342349	1.60767712910232	0.369891726288652	0.000143004365159139	Unknown protein
Peaxi162Scf00060g00711	607.842269529353	1.60338497643562	0.24579345632718	2.65829088269209e-09	ABC-2 type transporter family protein
Peaxi162Scf00128g10022	40.1614637911664	1.6005643339558	0.346985853449437	4.73544783623362e-05	N/D
Peaxi162Scf00456g00310	952.922495254026	1.59955631302276	0.294669071494058	1.09383431297864e-06	gamma-tocopherol methyltransferase
Peaxi162Scf00075g01630	20.0713778379383	1.59867004162844	0.510009236466244	0.00862665534523831	EG45-like domain containing protein
Peaxi162Scf00461g01111	38.0801064728888	1.59762593607173	0.409910500241695	0.00076669945419324	Unknown protein
Peaxi162Scf00451g00912	274.606487532562	1.59709684599205	0.281426586828554	3.06308444483517e-07	Plasma membrane ATPase 2
Peaxi162Scf00003g00487	2130.67745098488	1.59702952962968	0.322547729601797	1.07760896374492e-05	HXXXD-type acyl-transferase family protein
Peaxi162Scf01366g00017	33.3835716371856	1.59548805174496	0.368106199007317	0.000149691307876962	tospovirus resistance protein A
Peaxi162Scf03048g00006	26.6468687501311	1.59546005026262	0.41335106755233	0.000875674987966675	AMP-dependent synthetase and ligase family protein
Peaxi162Scf25560g00001c	1459.92437190168	1.59375324443464	0.338115199157117	3.09640357520606e-05	alpha/beta-Hydrolases superfamily protein
Peaxi162Scf00374g00053	240.832924519366	1.59346606003826	0.297680359651815	1.58859552749693e-06	Calcium-binding protein CAST
Peaxi162Scf00038g02243	45.0686524324534	1.59345880403741	0.420264174661799	0.00110355429831734	Unknown protein
Peaxi162Scf00135g01433	85.6882383547818	1.59265133922978	0.314630387245965	6.42384797003234e-06	Integrase-type DNA-binding superfamily protein
Peaxi162Scf00009g00423	324.490181901534	1.59056183448526	0.275941903697225	1.90169443662044e-07	Protein NRT1/ PTR FAMILY 2.8
Peaxi162Scf00658g00314	880.492762067894	1.59023527080874	0.323946822567207	1.30314281638251e-05	delta 1-pyrroline-5-carboxylate synthase 2
Peaxi162Scf00207g00747	8688.93246884213	1.58930104493632	0.466957989978922	0.00389258070672835	Protein of unknown function, DUF642
Peaxi162Scf00045g01628	11.9563559213251	1.5890418722839	0.479322897392826	0.00508037493420798	WRKY DNA-binding protein 11
Peaxi162Scf00364g00057	389.913811368798	1.58897499269718	0.315923050509356	7.49588040260521e-06	YELLOW STRIPE like 7
Peaxi162Scf00095g00217	38.8205289751717	1.58762087600983	0.307274811386565	3.87177169485162e-06	inosine-uridine preferring nucleoside hydrolase family protein
Peaxi162Scf00009g00374	664.840589920944	1.58714375380244	0.270740766794059	1.13436515895358e-07	HXXXD-type acyl-transferase family protein
Peaxi162Scf00016g00238	178.717415375987	1.58711125580696	0.423712363498056	0.00128753939864529	B-box zinc finger family protein
Peaxi162Scf00045g00444	413.614877865657	1.58691905337158	0.251263202923554	8.94539703758858e-09	ATP-dependent RNA helicase Dbp73D isoform 1
Peaxi162Scf00145g00045	29.6891281312096	1.58286559059225	0.377436528570119	0.000258990352480223	Unknown protein
Peaxi162Scf00083g01311	33.8431049644631	1.58285739693032	0.443458288776943	0.00232313580293546	Cytochrome P450 superfamily protein
Peaxi162Scf01294g00231	87.0868359864609	1.58277613377325	0.373698433714583	0.000220394369783586	F-box protein PP2-A13
Peaxi162Scf00009g01923	18.3912450613623	1.58073911400628	0.479973184480083	0.00542351795663006	8-amino-7-oxononanoate synthase
Peaxi162Scf00186g00065	805.134767568967	1.58036951672993	0.281397030353884	4.17059268054332e-07	Plant protein of unknown function (DUF869)
Peaxi162Scf01194g00013	33.1461513995114	1.57782062663372	0.387703338559584	0.000409502364108334	myb domain protein 78
Peaxi162Scf00171g00530	30.9077697516793	1.57720478560468	0.332796120229414	2.7558672204996e-05	D-cysteine desulfhydrase isoform 1
Peaxi162Scf00228g00914	119.683257225769	1.57583705288465	0.250594251577198	1.04780759735123e-08	myb domain protein 78
Peaxi162Scf00180g00098	240.223834134137	1.57479047803851	0.299668454894031	2.54181187448097e-06	terpene synthase 21
Peaxi162Scf01089g00028	30.7698114206218	1.57303604683837	0.482534499627558	0.00599137512274881	MATE efflux family protein
Peaxi162Scf00904g00003	25.1019230525648	1.57038362084364	0.461011125785099	0.00385789792036916	Haloacid dehalogenase-like hydrolase (HAD) superfamily protein
Peaxi162Scf00717g00314	3211.49192124495	1.56957984400341	0.315039782263842	9.3460331224048e-06	Plant invertase/pectin methylesterase inhibitor superfamily
Peaxi162Scf00818g00531	343.545230527414	1.56928647785473	0.233487982292462	7.66382744479893e-10	Bifunctional aspartokinase/homoserine dehydrogenase 1
Peaxi162Scf00560g00736	39.1244426459927	1.56906635517217	0.406814642888488	0.000883886395260371	pit2
Peaxi162Scf00225g00525	134.423302128057	1.56853747075685	0.238111416124096	1.78453114501155e-09	sodium hydrogen exchanger 2
Peaxi162Scf00241g01410	799.170580315777	1.56737554986938	0.259392989923769	4.16072042120618e-08
Peaxi162Scf00847g00211	42.770394582725	1.56608039121474	0.311740864303639	7.69646965314097e-06	myb domain protein 36
Peaxi162Scf01292g00031	25.1949132806415	1.56598566959826	0.435852088764915	0.00215838201108153	cytochrome P450, family 722 subfamily A, polypeptide 1
Peaxi162Scf00920g00613	954.135619460599	1.56542058007099	0.277044495933487	3.49412468245363e-07	GDSL esterase/lipase
Peaxi162Scf00075g01415	173.395076778898	1.56520179524228	0.175717811518796	9.41701459455997e-17
Peaxi162Scf00700g00231	884.303671242895	1.56450556085033	0.246859905926085	7.90308854479181e-09	Estradiol 17-beta-dehydrogenase 12
Peaxi162Scf00185g00057	432.913112615884	1.5642810907192	0.309249213376591	6.52158561268401e-06	NAD(P)-binding Rossmann-fold superfamily protein
Peaxi162Scf00218g00314	165.938045045447	1.56338998128641	0.190654736990567	2.68878800719711e-14	TRICHOME BIREFRINGENCE-LIKE 25
Peaxi162Scf01650g00008	67.5162685684207	1.56285882742458	0.50306363357997	0.00932337657892576	Unknown protein
Peaxi162Scf01160g00149	23.2740497701345	1.56275382035739	0.338764273078925	4.73028442714462e-05	poly(A) polymerase 3
Peaxi162Scf00740g00554	157.191763946134	1.56257488758437	0.49508681517797	0.00812415424949812	SAUR-like auxin-responsive protein family
Peaxi162Scf01082g00018	81.1465169682359	1.56233690749899	0.360175496548454	0.000147925696682015	nicotinamidase 1
Peaxi162Scf00064g00828	195.243314274084	1.56183502140991	0.392849420502912	0.0005767414432845	Thioredoxin superfamily protein
Peaxi162Scf00071g00313	380.639432548029	1.55980350130351	0.313414519530894	9.58951748280317e-06	Protein of unknown function, DUF538
Peaxi162Scf00034g00027	54.4496445791174	1.55901986447867	0.327765616208627	2.5697710161762e-05	Peroxisomal fatty acid beta-oxidation multifunctional protein
Peaxi162Scf00642g00065	1164.84883766329	1.55831764014417	0.398013803918896	0.000719710657740519
Peaxi162Scf00486g00012	2217.2203749222	1.55661876035743	0.310759757412032	8.24177844183249e-06	Unknown protein
Peaxi162Scf00236g01011	147.572289817952	1.55557871362465	0.297550964308118	2.89206091350959e-06	Protein NRT1/ PTR FAMILY 1.2
Peaxi162Scf00325g00071	34.7649699771505	1.55364782017704	0.304559505479988	5.34635468584252e-06	Serine/threonine-protein kinase 4
Peaxi162Scf00611g00316	543.180875913473	1.54304458895941	0.349879508132522	0.00011060084549183	Bifunctional inhibitor/lipid-transfer protein/seed storage 2S albumin superfamily protein
Peaxi162Scf00304g00515	138.819150013613	1.54251025945854	0.325818107694963	2.82126660944916e-05	GDSL esterase/lipase
Peaxi162Scf00044g00221	157.60791974636	1.53851302162409	0.3129813334713	1.26868610842018e-05	Kidney mitochondrial carrier protein 1
Peaxi162Scf00231g01221	1293.96479454287	1.53730772433711	0.280710875811592	8.63442519043153e-07	Ribulose bisphosphate carboxylase small chain, chloroplastic
Peaxi162Scf00322g00010	534.069236607433	1.53425528526301	0.184364459300835	1.05632305644857e-14	Unknown protein
Peaxi162Scf45037g00004	1441.11543966689	1.53371158019493	0.250286570433193	2.60585707410194e-08	3-isopropylmalate dehydratase large subunit
Peaxi162Scf00789g00533	166.835123995387	1.53219527020281	0.388873908298411	0.000657112636314162	ammonium transporter 1
Peaxi162Scf00073g00173	35.5200149597762	1.53156166310889	0.439967704766258	0.00307002630776085	Unknown protein
Peaxi162Scf00004g00041	69.5961790277386	1.53072664669812	0.22229373899572	2.68240813218865e-10	pleiotropic drug resistance 6
Peaxi162Scf00169g00009	255.58959885033	1.52587320655952	0.270973065257207	3.87606180806134e-07	Unknown protein
Peaxi162Scf00364g00716	118.238422358338	1.52568106447257	0.321896205610016	2.75177881839312e-05	AMP-dependent synthetase and ligase family protein
Peaxi162Scf00047g00116	1712.93179370935	1.5241491855429	0.432309006715417	0.00267632966999542	S-adenosyl-L-methionine:salicylic acid carboxyl methyltransferase
Peaxi162Scf00100g00410	20.072951387666	1.52279320481418	0.470679581624587	0.00643667121670542	Family of unknown function (DUF716)
Peaxi162Scf00286g00940	784.117083897459	1.52034628767334	0.249856524149885	3.29953497991116e-08	cytochrome P450, family 83 subfamily B, polypeptide 1
Peaxi162Scf00575g00016	205.700906867802	1.51985709842758	0.364742007925534	0.000286261251650498	myb domain protein 60
Peaxi162Scf00610g00348	504.988873837424	1.51919286646097	0.159643341850921	5.10456460165581e-19	CASP-like protein
Peaxi162Scf00086g00052	55.3706677909532	1.51881443221353	0.333702816519418	6.13414275346752e-05	TCP transcription factor 22
Peaxi162Scf00962g00311	136.741414613727	1.51778144273585	0.281210504310495	1.27478256030876e-06	Rhamnogalacturonate lyase family protein
Peaxi162Scf00592g00211	267.963881405846	1.51738393145587	0.34882344866142	0.000141081606601646	xyloglucan endotransglucosylase/hydrolase 30
Peaxi162Scf00395g00713	51.9448567008076	1.51694787662732	0.322348386791648	3.19081182795858e-05	fatty acid hydroxylase 1
Peaxi162Scf00230g00089	812.284331195878	1.5141381422285	0.197408580494509	1.34715498607641e-12	sulfate transporter 3
Peaxi162Scf00016g02034	73.327710068147	1.51348953500789	0.439505368729157	0.00344282881986948	O-acyltransferase (WSD1-like) family protein
Peaxi162Scf00130g01126	1379.15312751679	1.51316704517765	0.376097427027754	0.000484958791140176
Peaxi162Scf00006g00149	267.960675907615	1.51104512333586	0.403108955473012	0.00127631914424969	Unknown protein
Peaxi162Scf00774g00314	176.886025441686	1.51082541556317	0.425891570608455	0.00249805747382739	laccase 17
Peaxi162Scf01079g00216	43.135697338521	1.51000839814797	0.425272216810701	0.00246955289065906	SHI-related sequence 5
Peaxi162Scf00314g00429	143.370769574837	1.50870777540544	0.485651881322979	0.00932513919711081	nudix hydrolase homolog 17
Peaxi162Scf00451g00024	356.824297718593	1.50856027700558	0.252299985830651	5.95929513196008e-08	UDP-Glycosyltransferase superfamily protein
Peaxi162Scf00317g00118	122.249428770065	1.50546634085648	0.228624212610576	1.81182441306855e-09	Peroxisomal (S)-2-hydroxy-acid oxidase
Peaxi162Scf00131g00715	1374.4050832756	1.50481938191767	0.23436834744434	4.82314154361481e-09	3-ketoacyl-CoA synthase 2
Peaxi162Scf00107g00910	118.439263544151	1.50215705317526	0.431374113725062	0.00305897598450206	2-oxoglutarate (2OG) and Fe(II)-dependent oxygenase superfamily protein
Peaxi162Scf00174g00105	314.201910004485	1.50189827444423	0.19897680340314	3.20667671061472e-12	Ornithine decarboxylase
Peaxi162Scf00075g01421	672.036347700799	1.50044650812926	0.220825088834445	4.82634088391969e-10	2-isopropylmalate synthase 1
Peaxi162Scf01132g00339	16.8533051693485	1.50002825037028	0.485783353496896	0.00981691400786796	Myb-like HTH transcriptional regulator family protein, putative
Peaxi162Scf00023g00239	104.884785129637	1.49776821491551	0.306684092414281	1.46024359861926e-05	ribonuclease 1
Peaxi162Scf01044g00008	662.595777643362	1.49518412956536	0.252187792322483	7.8846558968443e-08	3-isopropylmalate dehydratase large subunit
Peaxi162Scf00102g01722	478.23974077874	1.49502087586171	0.279434460141851	1.60847678411584e-06	Unknown protein
Peaxi162Scf00752g00410	400.65560831827	1.49318901042713	0.373632566818577	0.00053596594822839	calmodulin-binding family protein
Peaxi162Scf00060g00436	106.497968433493	1.49253546977901	0.300460028075005	1.0002421439554e-05	cytochrome P450, family 87 subfamily A, polypeptide 6
Peaxi162Scf00320g00619	121.216088395503	1.49137257748881	0.448603774609459	0.00493931924834979	Leucine-rich receptor-like protein kinase family protein
Peaxi162Scf00745g00003	108.653336196356	1.49102491047702	0.278188946156422	1.54104161568989e-06	Unknown protein
Peaxi162Scf00399g00518	424.78960965982	1.49001818233052	0.441280944436765	0.00421433531322091	late embryogenis abundant protein 5
Peaxi162Scf00332g00512	368.923717160395	1.48749170659527	0.190433913803153	4.84501137101813e-13	Metal transporter Nramp1
Peaxi162Scf00057g00622	96.8309028928378	1.4873972924245	0.312273663671416	2.49985610722862e-05	UDP-Glycosyltransferase superfamily protein
Peaxi162Scf00189g00005	734.542231037599	1.48619855697827	0.287079119050633	3.6821083943488e-06	FASCICLIN-like arabinogalactan 6
Peaxi162Scf01064g00115	98.9650182100844	1.48584974240118	0.237563140112934	1.2761443612004e-08	CASP-like protein
Peaxi162Scf00037g00123	1126.35767246817	1.48554908324112	0.165668654308411	5.63055256226686e-17	Heavy metal transport/detoxification superfamily protein
Peaxi162Scf00634g00115	258.904648145377	1.48440927519807	0.206325533180649	3.64385084716755e-11	Unknown protein
Peaxi162Scf00447g00015	1109.72295490785	1.48416307295456	0.344008163290185	0.000161949105695394	Kidney mitochondrial carrier protein 1
Peaxi162Scf00076g00107	48.1867088759983	1.48174172451343	0.410860595774501	0.00206353363255579	3-oxoacyl-
Peaxi162Scf00189g00053	340.472469663459	1.48042153549947	0.3751917399751	0.000644022281198334	Unknown protein
Peaxi162Scf00653g00416	54.0803151048766	1.48013400043698	0.319972026491799	4.48347456020822e-05	Unknown protein
Peaxi162Scf00192g00835	117.264108293711	1.47903394845806	0.236602979355225	1.30078857777752e-08	Mitochondrial metalloendopeptidase OMA1
Peaxi162Scf00463g00320	39.5825957180599	1.47852285531535	0.345046246267684	0.000182314763391953	Fatty acyl-CoA reductase 2
Peaxi162Scf00658g00726	71.715461597278	1.47805404721231	0.32828538090518	7.56153879904219e-05	ENTH/VHS family protein
Peaxi162Scf00605g00011	237.283990452321	1.47739117456941	0.216340959518201	3.88686177065398e-10	CBL-interacting protein kinase 12
Peaxi162Scf00095g00088	59.4246313265428	1.47679127657512	0.28342913693832	3.13666836090124e-06	ARM repeat superfamily protein
Peaxi162Scf00274g00024	642.636643604229	1.47371382990341	0.302004283273156	1.48628660577844e-05	Protein of unknown function, DUF538
Peaxi162Scf00071g00035	224.011720863193	1.47308553144853	0.377023310076326	0.000741882855194203	transcription factor, putative
Peaxi162Scf01060g00008	1630.40922061754	1.47209900463658	0.26316236110665	4.67701905710536e-07	EXORDIUM like 2
Peaxi162Scf00241g00917	28.2248747974129	1.47102990098837	0.358768371989395	0.000367581037574255	TRICHOME BIREFRINGENCE-LIKE 39
Peaxi162Scf00391g00322	24.8019996773353	1.47068931159879	0.454495514885239	0.00642607387259706	Protein kinase superfamily protein
Peaxi162Scf00009g00431	489.100390533659	1.46999859818846	0.222214464189862	1.5002567902106e-09	Protein NRT1/ PTR FAMILY 2.11
Peaxi162Scf00078g00838	29.9619042085344	1.46964481577863	0.373981834931539	0.000682724906351278	O-methyltransferase family protein
Peaxi162Scf00234g00713	21.0313772969118	1.46905002901513	0.402433047395545	0.00178362581761716	SPFH/Band 7/PHB domain-containing membrane-associated protein family
Peaxi162Scf00548g00211	36.5656860083726	1.46660159860455	0.400793028139356	0.0017326439570286	conserved hypothetical protein
Peaxi162Scf00211g00111	1326.59482000934	1.4599601715118	0.303003663737951	1.96459326707685e-05	Late embryogenesis abundant (LEA) hydroxyproline-rich glycoprotein family
Peaxi162Scf00191g01424	66.9271706302936	1.45822445709909	0.211158252901514	2.35324925604657e-10	mitogen-activated protein kinase 12
Peaxi162Scf00136g00113	20.1091787902807	1.45808177181365	0.385428663983702	0.00113678446058253	Abscisic acid receptor PYR1
Peaxi162Scf00408g00016	304.076615754985	1.45575927786796	0.293592113327265	1.04463317983489e-05	cytochrome P450, family 71 subfamily B, polypeptide 37
Peaxi162Scf00207g00258	31.9009925544957	1.45394453095928	0.337039224782938	0.000162181475394924	amino acid binding protein, putative
Peaxi162Scf00195g01019	204.401603366881	1.45256965793846	0.187882611013625	8.61246179515588e-13	alpha/beta-Hydrolases superfamily protein
Peaxi162Scf00222g00121	91.7694103480573	1.45068907897685	0.425249350059147	0.00380355686800895	Protein of unknown function (DUF1336)
Peaxi162Scf00003g00096	27.9341201085121	1.44941757488482	0.366402115509963	0.000620218601306724	cis-prenyl transferase 9
Peaxi162Scf00113g00024	31.0127198416539	1.44913845805282	0.456439910551299	0.00769036644877775	cytochrome P450, family 76 subfamily G, polypeptide 1
Peaxi162Scf00179g00625	31.6316628584689	1.44867433517018	0.388137480663773	0.00134800960079758	F-box/FBD/LRR-repeat protein
Peaxi162Scf00148g00087	54.1032347909122	1.44666251413418	0.312955664288572	4.54057241149627e-05	equilibrative nucleoside transporter 7
Peaxi162Scf00332g00748	59.8471751959993	1.43960969019784	0.359959591212441	0.000529902355377466	Pectin lyase-like superfamily protein
Peaxi162Scf01044g00110	447.14217496964	1.43958743873051	0.223864036456209	4.56240815294973e-09	3-isopropylmalate dehydratase large subunit
Peaxi162Scf00007g01418	68.1128891996162	1.43805921337792	0.343034020226067	0.000260658320044625	Unknown protein
Peaxi162Scf00074g01922	235.019255858038	1.43724057202698	0.276125989048066	3.21791843084794e-06	BEL1-like homeodomain 2
Peaxi162Scf00374g00114	198.578093808807	1.43714733508092	0.276651777959231	3.38269635608347e-06	3-hydroxyisobutyryl-CoA hydrolase-like protein 1 mitochondrial
Peaxi162Scf00431g00618	537.565663377663	1.43600675087434	0.242446897776122	8.1010153598837e-08	plant intracellular ras group-related LRR 4
Peaxi162Scf00179g00539	306.835768396532	1.43477623507181	0.286605403560959	8.34871216237062e-06	Reticulon family protein
Peaxi162Scf00065g01511	823.332560277507	1.43309876817368	0.335334602901378	0.000190523389731763	MATE efflux family protein
Peaxi162Scf00286g00447	44.7769844400558	1.4324702727631	0.290740337461059	1.20507333426988e-05	Exostosin family protein
Peaxi162Scf00047g00235	188.148142369494	1.43008813378856	0.313926889211802	6.03578741599178e-05	HXXXD-type acyl-transferase family protein
Peaxi162Scf00811g00011	482.122766210231	1.4269645688764	0.290708103611591	1.3047013823981e-05	FKBP-like peptidyl-prolyl cis-trans isomerase family protein
Peaxi162Scf00286g01034	3928.84393320039	1.42688270809386	0.418326001613685	0.00380687983931276	xyloglucan endotransglucosylase/hydrolase 15
Peaxi162Scf00328g00521	159.890209436084	1.42529074128883	0.203816532717314	1.38030995263378e-10	ubiquitin-conjugating enzyme 10
Peaxi162Scf00459g00125	317.975008592915	1.42338606641366	0.146038863784814	6.28130415764349e-20	6,7-dimethyl-8-ribityllumazine synthase
Peaxi162Scf00848g00118	647.16264221727	1.42156561228966	0.362056557712984	0.000691104642418509	Unknown protein
Peaxi162Scf00924g00123	2250.29619092411	1.42125835621664	0.397658416238579	0.00229211496894474	Unknown protein
Peaxi162Scf00296g00029	101.780354056779	1.42122824844758	0.396458430048669	0.00221827190533576	2-oxoglutarate (2OG) and Fe(II)-dependent oxygenase superfamily protein
Peaxi162Scf00207g00623	70.122181830311	1.42065056112924	0.274053684314216	3.55908346133368e-06	Cytochrome P450 superfamily protein
Peaxi162Scf00064g00164	181.32074104539	1.42014971313683	0.298150125917209	2.49985610722862e-05	Unknown protein
Peaxi162Scf00691g00417	94.9247134092041	1.41944656065786	0.318293036974494	9.02579331060095e-05	WRKY DNA-binding protein 35
Peaxi162Scf00016g03126	358.016830894388	1.41903495579774	0.313368855894391	6.77979017475774e-05	Wound-induced protein
Peaxi162Scf00284g00125	136.676732489868	1.41876590047339	0.438531112917191	0.00643667121670542	Transmembrane amino acid transporter family protein
Peaxi162Scf00160g00840	231.371933941957	1.41603673043307	0.34897780829851	0.000427985750247324	amino acid permease 1
Peaxi162Scf00438g00833	265.965138970171	1.41565274878402	0.189087413469944	4.95173140079404e-12
Peaxi162Scf00399g00041	645.23539801797	1.41445731556847	0.232999440654548	3.55945279650378e-08	Plant invertase/pectin methylesterase inhibitor superfamily
Peaxi162Scf01018g00115	102.39902921082	1.41283051757476	0.396216207111814	0.00234910884042485	Protein of unknown function, DUF599
Peaxi162Scf01416g00118	926.411678109411	1.41084322638111	0.420467531662538	0.00450030342017129	Auxin-responsive protein IAA14
Peaxi162Scf00264g00083	506.973830626126	1.41057854052967	0.233379202188341	4.12273215422913e-08	Xaa-Pro dipeptidase
Peaxi162Scf00085g00530	114.85451412315	1.41014564941786	0.228816921821948	2.15181381539867e-08	HVA22 homologue D
Peaxi162Scf00066g01129	1351.80095832993	1.40950993864002	0.218153925294718	3.84798526656821e-09	Unknown protein
Peaxi162Scf00008g00441	596.834901886224	1.4090509756858	0.151019475377372	2.60894792633738e-18	UDP-Glycosyltransferase superfamily protein
Peaxi162Scf00129g00515	87.3727180765065	1.40887278613668	0.337519323704887	0.000278875710046777	NADH dehydrogenase
Peaxi162Scf00270g00816	596.405905889166	1.40841908480126	0.247103309871978	2.67730412392129e-07	plasma membrane intrinsic protein 2
Peaxi162Scf00390g00326	237.692501696635	1.40748572065391	0.390060466089388	0.00205474615079354	with no lysine (K) kinase 5
Peaxi162Scf00264g00117	429.073843792512	1.40616958730977	0.241713132855096	1.4349525755575e-07	Acetamidase/Formamidase family protein
Peaxi162Scf00474g00612	418.947260240136	1.40529213453805	0.31979574779056	0.000117998139975951	sucrose synthase 4
Peaxi162Scf00081g00088	4871.72557174796	1.40484749757085	0.285937586330373	1.28122331082942e-05
Peaxi162Scf00413g00063	16.5346068925161	1.40159706370906	0.410693876040914	0.00378960774319111	EF hand calcium-binding protein family
Peaxi162Scf00082g00164	33.5895975363719	1.40065836545912	0.389931725866083	0.00216370542210153	Late embryogenesis abundant (LEA) hydroxyproline-rich glycoprotein family
Peaxi162Scf00038g00218	15997.8178552063	1.39982001161121	0.230319632354999	3.43717712929862e-08	germin 3
Peaxi162Scf00703g00210	134.057036104147	1.39796430132549	0.300680321902321	4.06453105902268e-05	Octicosapeptide/Phox/Bem1p family protein
Peaxi162Scf00081g00620	75.6941134403588	1.39785924770927	0.390759311551138	0.00227057691877278	Cytochrome P450 superfamily protein
Peaxi162Scf00026g00312	944.290737663199	1.39711855542405	0.274879235308278	5.84152054877695e-06	Pentatricopeptide repeat-containing protein
Peaxi162Scf00072g00229	45.6441422159971	1.39643656917667	0.331213150315655	0.00023693115196909	AP2-like ethylene-responsive transcription factor
Peaxi162Scf00166g00212	264.939457731584	1.39472229030872	0.299563703333326	3.9530766400009e-05	Cytochrome P450 superfamily protein
Peaxi162Scf00313g00031	29.8351464285601	1.39206236476494	0.380420631197856	0.0017326439570286	UvrABC system protein C
Peaxi162Scf00888g00114	1191.99307604556	1.39197453555874	0.272602469435956	5.21921350495102e-06	plasma-membrane associated cation-binding protein 1
Peaxi162Scf01313g00013	478.699861799612	1.3911435906685	0.384597500096385	0.00199581146603229	ortholog of sugar beet HS1 PRO-1 2
Peaxi162Scf00128g01753	371.549966436076	1.38742786688729	0.42309149018762	0.00565885668891708	Light-regulated protein
Peaxi162Scf01350g00122	80.9172190484486	1.38352212969135	0.366614693525701	0.00117164969043307	Cysteine-rich repeat secretory protein 60
Peaxi162Scf00589g00214	68.4697532813643	1.38283689566757	0.322739898122851	0.000182417206910239	Cysteine desulfurase
Peaxi162Scf00077g00077	111.655503009335	1.3809811847741	0.2735199753254	6.82284031928382e-06	Leucine-rich receptor-like protein kinase family protein
Peaxi162Scf00479g00055	2554.56798795519	1.37866634505307	0.226977276312545	3.50864706539387e-08
Peaxi162Scf00008g00212	43.3041449548817	1.37808081800206	0.345955159141467	0.000561837863118212	microtubule-associated proteins 70-5
Peaxi162Scf00106g00037	114.400974519116	1.37536364991816	0.324733256051512	0.000220394369783586	NDH dependent flow 6
Peaxi162Scf00146g00716	292.74505571586	1.37534482511646	0.212390172219876	3.53681358554015e-09	calmodulin-binding family protein
Peaxi162Scf00021g01519	73.1554053634309	1.37405330124028	0.29664801642473	4.38175070201811e-05	LOB domain-containing protein 18
Peaxi162Scf00011g01411	47.9933479189916	1.37255979460369	0.300263967739391	5.65832309152755e-05	Unknown protein
Peaxi162Scf01108g00012	565.038269346516	1.3691429898538	0.230710371576069	7.63965048471727e-08	pheophytinase
Peaxi162Scf00159g00044	258.466011101791	1.36739379664155	0.358755589233438	0.00103130806476234	Unknown protein
Peaxi162Scf00045g00235	28.4502555008333	1.36706357480728	0.440194629293931	0.00935182798769865	alpha/beta-Hydrolases superfamily protein
Peaxi162Scf00003g04834	24.539366330563	1.36630675632228	0.356527886254366	0.000960301626807758	Glucan endo-1,3-beta-glucosidase 8
Peaxi162Scf00620g00232	60.6785291547226	1.36558079335307	0.279502254940193	1.44720859835495e-05	C4-dicarboxylate transporter/malic acid transport protein
Peaxi162Scf00207g01052	3780.1326411804	1.3647250908332	0.1835052968291	7.05178411059773e-12	beta galactosidase 1
Peaxi162Scf00606g00073	44.5575247291739	1.3645023554452	0.2822896792211	1.82937372229268e-05	myb domain protein 61
Peaxi162Scf00740g00330	61.7461055201413	1.36432718912005	0.259395142624081	2.48689694749793e-06	oligopeptide transporter 1
Peaxi162Scf01365g00032	38.7007210616399	1.36401290439935	0.424383003173119	0.00684899973525417	beta glucosidase 41
Peaxi162Scf00756g10018	54.3952839665745	1.363935183849	0.322694093337385	0.000227875647791223	N/D
Peaxi162Scf00102g01533	978.164486301741	1.36314018816941	0.137364081792997	1.24554175913276e-20	glutathione S-transferase THETA 1
Peaxi162Scf00835g00312	807.236913566093	1.36188876296896	0.293228202847423	4.14600854555718e-05	hydroxycinnamoyl-CoA shikimate/quinate hydroxycinnamoyl transferase
Peaxi162Scf00409g00520	468.848188149915	1.36168609066671	0.313308479978671	0.00014306027365921	RmlC-like cupins superfamily protein
Peaxi162Scf00150g00001	45.1693985858501	1.36134677704011	0.323294884387278	0.000242154471176518	NAC domain containing protein 35
Peaxi162Scf00102g00178	21.7014487963448	1.36113211194215	0.432755016945997	0.00837439148056015	Unknown protein
Peaxi162Scf00818g00018	3092.50117880139	1.35998845497814	0.260280894828325	2.93277672378636e-06	Pentatricopeptide repeat-containing protein
Peaxi162Scf00033g01724	401.493973472124	1.35764107972431	0.260128155750306	3.01747850434144e-06	Acyl carrier protein 1 chloroplastic
Peaxi162Scf00285g00720	584.002200889971	1.35718945760925	0.332765896446828	0.000397109259536872	cytochrome P450, family 71 subfamily B, polypeptide 35
Peaxi162Scf01211g00122	372.999833558229	1.35708871549326	0.244033843888796	5.56508935508692e-07	Proteasome subunit alpha type-5
Peaxi162Scf00452g00826	41.5097731156936	1.35400940166826	0.431827214285202	0.0086062021672012	auxin-responsive family protein
Peaxi162Scf00067g00121	338.099390936068	1.35320097093521	0.243577165798821	5.72865278550819e-07	Glutaredoxin family protein
Peaxi162Scf00540g00623	114.250069609399	1.35285723422508	0.267731679136885	6.69110607678713e-06	Tetratricopeptide repeat (TPR)-like superfamily protein
Peaxi162Scf00017g00118	607.49661700285	1.35190967476503	0.271131664265783	9.18425227866984e-06	Caffeic acid 3-O-methyltransferase
Peaxi162Scf00232g00517	1492.87365988544	1.35102890312926	0.244448041043434	6.66921875146807e-07	ubiquitin-conjugating enzyme 28
Peaxi162Scf00294g00211	30.2100315462715	1.35043410352997	0.389224022104959	0.00318667969002221	AMP-dependent synthetase and ligase family protein
Peaxi162Scf00160g01112	26.0477554824925	1.34999055622916	0.346832705082899	0.000780908858084918	Unknown protein
Peaxi162Scf00623g00041	108.518387099289	1.34826168150161	0.274207536882556	1.2612912790594e-05	O-fucosyltransferase family protein
Peaxi162Scf00030g00132	1784.14135998714	1.34770288133845	0.414671107544707	0.00617308195039454	EXORDIUM like 2
Peaxi162Scf00111g00115	1225.57413211457	1.34358221686476	0.19043680562423	9.21227050707736e-11	Persulfide dioxygenase ETHE1 homolog, mitochondrial
Peaxi162Scf00472g00312	268.988464462789	1.34273380000436	0.306073939216791	0.000121219176107883	Unknown protein
Peaxi162Scf00683g00336	360.985761581583	1.34076729412416	0.332825251418027	0.000476678291367076	Octicosapeptide/Phox/Bem1p family protein
Peaxi162Scf00457g00051	363.189399595656	1.34052751531963	0.341550150308813	0.000695020968271056	cation calcium exchanger 4
Peaxi162Scf00072g00411	91.4607069305817	1.34013879197264	0.3632148453197	0.00156021559724834	Tetraspanin family protein
Peaxi162Scf00047g02336	90.7651536683059	1.34001943910642	0.248344915526872	1.28345444118634e-06	3-hydroxyisobutyryl-CoA hydrolase-like protein 1 mitochondrial
Peaxi162Scf00122g02316	46.0715031821669	1.33987399674091	0.309636298442972	0.000154149341791274	Unknown protein
Peaxi162Scf00588g00078	49.7552432853236	1.33927786760083	0.356189427491445	0.00122583406565414	fiber expressed protein
Peaxi162Scf00684g00133	37.3067031755445	1.33844952892697	0.28888632176912	4.36097217310046e-05	xylulose kinase-1
Peaxi162Scf00388g00051	1331.24470637364	1.33477567443371	0.309384892756645	0.000161949105695394	Late embryogenesis abundant (LEA) hydroxyproline-rich glycoprotein family
Peaxi162Scf00546g00419	1912.8345761613	1.33458509973589	0.245575548106002	1.06183587997085e-06	acyl acyl-carrier-protein thioesterase type B
Peaxi162Scf00334g00113	61.2246810774558	1.33337274243697	0.342805106613619	0.000787461544202064	60S ribosomal export protein NMD3
Peaxi162Scf00106g00326	92.5599127250264	1.3316247032283	0.305724859598148	0.000137946528201723	NDH dependent flow 6
Peaxi162Scf00434g00337	73.2807378964974	1.33103472667669	0.271671828157192	1.36191076930613e-05	receptor like protein 50
Peaxi162Scf00805g00053	32.3105144999421	1.3299869744513	0.32464468081002	0.000371974597492302	VQ motif-containing protein
Peaxi162Scf00000g00481	207.41470258775	1.32987579983108	0.420638084528158	0.00799635292869052	NAC domain containing protein 3
Peaxi162Scf00128g00066	18.9017424931434	1.3287431904349	0.424538607601196	0.00873970789769281	S-adenosyl-L-methionine-dependent methyltransferases superfamily protein
Peaxi162Scf00286g00828	329.068623416386	1.32858164537557	0.210836204195279	9.72422365481565e-09	basic helix-loop-helix (bHLH) DNA-binding superfamily protein
Peaxi162Scf00224g00063	86.1824314077181	1.32698080254323	0.391681655966359	0.00407179760766072	Unknown protein
Peaxi162Scf00876g00114	70.8977096067522	1.32644788635819	0.336547689906043	0.000653955427447446	Flavin-binding monooxygenase family protein
Peaxi162Scf00017g00244	112.216604700143	1.32613753007638	0.252230066166153	2.51024939768053e-06	Pentatricopeptide repeat-containing protein
Peaxi162Scf00089g01428	21.7513149260363	1.32555016516371	0.415974117733566	0.00743182654134254	Adenine nucleotide alpha hydrolases-like superfamily protein
Peaxi162Scf00367g00062	54.3741106686578	1.32221434623341	0.324228116286069	0.000397612934588195	Protein of unknown function, DUF617
Peaxi162Scf00052g00210	226.426811462683	1.32207703153187	0.340874369705343	0.000820888802571642	xyloglucan endotransglucosylase/hydrolase 30
Peaxi162Scf00071g00616	218.172099520011	1.32207699574632	0.354254770935884	0.00134919797401378	Rapid alkalinization factor
Peaxi162Scf00178g00161	311.309651229242	1.32127522110773	0.227526377005798	1.50908260192425e-07	cinnamyl alcohol dehydrogenase 9
Peaxi162Scf00459g00124	142.365719128774	1.32086507938583	0.330054961026195	0.000525097065128734	Unknown protein
Peaxi162Scf00111g01224	89.3925699498817	1.31857410547381	0.356696295856425	0.00152359953209744	Leucine-rich receptor-like protein kinase family protein
Peaxi162Scf00002g01511	162.440200772832	1.31819155244617	0.349883346193488	0.00119642657375787	L-lactate dehydrogenase A chain
Peaxi162Scf00399g00918	736.299602665176	1.31787475927969	0.291747344481025	7.10364957059929e-05	Adenine nucleotide alpha hydrolases-like superfamily protein
Peaxi162Scf00189g00510	120.216309699035	1.31494366518538	0.295377892829156	9.32056861265053e-05	Unknown protein
Peaxi162Scf00132g00819	143.211499813386	1.31479771066846	0.275208728445738	2.34845440777953e-05	Unknown protein
Peaxi162Scf00659g00036	81.5052334839111	1.31203955406545	0.295009694006562	9.48112742496535e-05	External alternative NAD(P)H-ubiquinone oxidoreductase B1, mitochondrial
Peaxi162Scf00207g00211	57.3763518572128	1.3105505363028	0.225498582737055	1.47709097336489e-07	Unknown protein
Peaxi162Scf00444g00859	299.511671089238	1.30928363826761	0.19861876473156	1.73390775514852e-09	Arabidopsis thaliana protein of unknown function (DUF821)
Peaxi162Scf01073g00030	226.486465646042	1.30885767642598	0.194332672553196	7.04745367608595e-10	Protein kinase family protein
Peaxi162Scf00714g00429	865.249058274146	1.30838735343944	0.163567587611619	1.20732460213681e-13	RHOMBOID-like 2
Peaxi162Scf00777g00036	472.263898375613	1.30658883263164	0.257039457925509	5.82835237413469e-06
Peaxi162Scf00129g00734	56.4985094289161	1.30413972124471	0.410673852134384	0.00767285735708856	conserved hypothetical protein
Peaxi162Scf00881g00239	780.601389322701	1.30392489762377	0.233044569237646	4.64661121829734e-07	chloride channel B
Peaxi162Scf73575g00002	36.3089763923047	1.30335279940997	0.296139137398691	0.000114730959222735
Peaxi162Scf00060g00512	201.353359708927	1.30332824001019	0.268329789202417	1.64497223679273e-05	alpha/beta-Hydrolases superfamily protein
Peaxi162Scf00304g00214	179.430159338032	1.30012629841123	0.288327963382662	7.33973067578483e-05	Wound-induced protein 1
Peaxi162Scf00446g00412	34.473929230531	1.29919288798826	0.421415449785326	0.00995189766021237	Unknown protein
Peaxi162Scf00067g00414	294.305102624072	1.29857054122157	0.211595469932048	2.48464705719621e-08	Flavin-binding monooxygenase family protein
Peaxi162Scf00275g00077	344.337347114009	1.29429864532717	0.412523911552557	0.00856161255250209	MAC/Perforin domain-containing protein
Peaxi162Scf00934g00140	434.764454956081	1.28895020761207	0.289392906511546	9.23241600329191e-05	GDSL esterase/lipase
Peaxi162Scf00129g00814	1640.52138136358	1.28861835210672	0.222338523152963	1.60354506763459e-07	Peroxidase superfamily protein
Peaxi162Scf00183g00923	3877.95428121787	1.28830055657602	0.299688970386536	0.000172315331936301	Inositol-3-phosphate synthase
Peaxi162Scf00114g00061	169.129634640392	1.28776775003903	0.395930144923115	0.00612710705920969	C2H2-type zinc finger family protein
Peaxi162Scf00231g00033	523.548080026294	1.28732877921577	0.206782853075883	1.50606942818583e-08	AAA-type ATPase family protein / ankyrin repeat family protein
Peaxi162Scf00584g00015	154.509350018616	1.28673488009822	0.229386600859532	4.31089385030839e-07	NAD(P)-linked oxidoreductase superfamily protein
Peaxi162Scf00188g00081	43.1241394532517	1.28570216527799	0.370879324811877	0.0032146123633485	HXXXD-type acyl-transferase family protein
Peaxi162Scf00009g00813	72.9984967100727	1.28518257218886	0.319815449571194	0.000493893169028395	Protein of unknown function (DUF567)
Peaxi162Scf00445g00118	78.2562638424508	1.2829706085575	0.193628812502314	1.40546084376569e-09	F-box/RNI-like superfamily protein
Peaxi162Scf00128g01750	289.400261831642	1.28162513743453	0.282485923119507	6.52792518192954e-05	GRAM domain family protein
Peaxi162Scf00264g00510	3124.62117229903	1.28065348103757	0.212411782978568	4.48735948902016e-08	Unknown protein
Peaxi162Scf00038g02015	77.5857917613246	1.28012081921816	0.267520405455991	2.27288011472858e-05	Unknown protein
Peaxi162Scf00263g01312	320.005700305049	1.27797997714287	0.364861281107305	0.00287072853271251	Unknown protein
Peaxi162Scf01063g00111	78.7554678700301	1.27643247379328	0.237849075301808	1.48764305131774e-06	conserved hypothetical protein
Peaxi162Scf01058g00146	485.01061208984	1.27576683884189	0.155783281770523	2.8831278026779e-14	Protein NRT1/ PTR FAMILY 8.1
Peaxi162Scf00394g00425	13644.0189056369	1.27498856978859	0.215310387808155	8.15830479268393e-08	Ribulose bisphosphate carboxylase small chain, chloroplastic
Peaxi162Scf00895g00019	3647.03266578591	1.27425267290343	0.391594912865917	0.00609927225425	lipoxygenase 2
Peaxi162Scf00417g01331	228.713846175645	1.27203411256863	0.27122829535881	3.41888114142468e-05	Mannose-binding lectin superfamily protein
Peaxi162Scf01366g00006	29.9872839190665	1.27079487997796	0.304997206679765	0.000286594801817139	Exostosin family protein
Peaxi162Scf00086g00101	195.66393835295	1.26970974320987	0.266013573717607	2.39166632240148e-05	Unknown protein
Peaxi162Scf00957g00037	563.602765177131	1.26891344638003	0.373968708257556	0.00400657617548485	Zinc finger CCCH domain-containing protein 29
Peaxi162Scf00427g00048	118.707982798699	1.26859029171314	0.409389484225338	0.00953364240553294	Homeobox-leucine zipper protein ATHB-21
Peaxi162Scf00038g00204	482.949812134809	1.26845530217921	0.177413665547857	4.96493296232663e-11	Protein of unknown function (DUF1677)
Peaxi162Scf00017g02520	683.352480829557	1.26833783736775	0.233767868271163	1.10759406664186e-06	Gibberellin-regulated protein 1 precursor, putative
Peaxi162Scf00016g00148	3498.8623780837	1.26733935155873	0.24305625060496	3.08432449290405e-06	fructose-bisphosphate aldolase 2
Peaxi162Scf01481g00038	41.8014342918784	1.26599289478758	0.409169833633754	0.00965006155567603	Unknown protein
Peaxi162Scf01363g00023	99.8678661493655	1.26451928801766	0.288049291615454	0.000119852275800037	Unknown protein
Peaxi162Scf00045g02119	465.716560925109	1.26440613353149	0.372530055527263	0.00399700773576625	PATATIN-like protein 5
Peaxi162Scf00189g00522	229.527739571844	1.26432482539454	0.27927134887121	6.80988253697434e-05	Unknown protein
Peaxi162Scf00320g00715	373.772317931342	1.26391347326696	0.280868001807731	7.63692013898495e-05	Phospholipase A2 family protein
Peaxi162Scf01305g00027	236.74997465763	1.26302965039408	0.270459900951725	3.71344641854287e-05	cyclin p4
Peaxi162Scf00010g01318	334.262766703259	1.26244103444152	0.217242350534555	1.48066180390056e-07	NAD(P)-binding Rossmann-fold superfamily protein
Peaxi162Scf00192g00923	300.706224390375	1.26136067449776	0.355793371700528	0.00251578954750155	Cell cycle regulated microtubule associated protein
Peaxi162Scf01086g00142	5070.79072277967	1.26104773122729	0.401110996139685	0.00840700747805669	Thiamine thiazole synthase 1 chloroplastic
Peaxi162Scf00299g00914	51.0204969177492	1.25922483293886	0.349710322781925	0.0021041326475083	Unknown protein
Peaxi162Scf00745g00065	21.5909999078512	1.25805556202634	0.358322762399454	0.00279546972381754	Unknown protein
Peaxi162Scf00732g00042	33.4783041814117	1.25795335239063	0.32275115346135	0.000766662419886086	with no lysine (K) kinase 4
Peaxi162Scf00015g00049	239.586617301197	1.25553046768631	0.155761016767253	7.63346163005205e-14	Regulator of Vps4 activity in the MVB pathway protein
Peaxi162Scf00183g00056	70.4156410884207	1.25472943528071	0.382718409958347	0.00567212014570895	methyl esterase 3
Peaxi162Scf00003g01221	2484.21744777597	1.25374240486946	0.176497562883353	6.76122315051217e-11	Isoflavone reductase homolog
Peaxi162Scf01133g00017	617.11132815434	1.25338854491626	0.196943716551108	6.78060623583537e-09	basic helix-loop-helix (bHLH) DNA-binding superfamily protein
Peaxi162Scf00694g00022	346.923262230481	1.2518137368784	0.204275403053536	2.60517281828601e-08	NAD(P)-binding Rossmann-fold superfamily protein
Peaxi162Scf00833g00024	277.522838162147	1.25143076537306	0.253409577939499	1.14474122676919e-05	Delta(24)-sterol reductase
Peaxi162Scf00168g00009	155.121755431775	1.24881600824759	0.264994523970212	3.10513337351548e-05	sulfate transporter 1
Peaxi162Scf00408g00846	7002.26013285848	1.24869821109411	0.203758449752698	2.60432249853908e-08	S-adenosyl-L-methionine-dependent methyltransferases superfamily protein
Peaxi162Scf00274g00827	100.724767829494	1.24718949824422	0.298972010405532	0.000281738205689828	Unknown protein
Peaxi162Scf00040g03010	155.590980844266	1.24703446991789	0.237551630288688	2.60179030623031e-06	alpha/beta-Hydrolases superfamily protein
Peaxi162Scf00099g01816	3432.06170370862	1.24655398103622	0.196486354398387	7.59419500289303e-09	Unknown protein
Peaxi162Scf00030g00043	57.2188368025007	1.246154467713	0.378685108084876	0.00546563850856871	Unknown protein
Peaxi162Scf00126g01136	304.036228409715	1.24567680029769	0.298916770617885	0.000286035839268261	TRAF-like family protein
Peaxi162Scf00783g00010	58.1841188218565	1.24525734895263	0.319991985366984	0.000782294375357982	Bax inhibitor-1 family protein
Peaxi162Scf00209g00069	839.104699395303	1.2450219219515	0.208909071144133	6.64978163598671e-08	Protein NRT1/ PTR FAMILY 2.13
Peaxi162Scf00003g00385	42.7348659669639	1.24065935599898	0.278919077007971	9.4614708679227e-05	Transmembrane emp24 domain-containing protein 10
Peaxi162Scf00698g00416	212.287245857009	1.23972062675203	0.317831106598223	0.000759694370175337	metacaspase 9
Peaxi162Scf00273g01118	302.317725143194	1.2387472017276	0.303080360260144	0.000385219457952846	Mitochondrial dicarboxylate carrier
Peaxi162Scf00678g00313	91.6469103804256	1.23802561727266	0.274298747190609	7.21993515796182e-05	conserved hypothetical protein
Peaxi162Scf00146g00719	272.512793897399	1.23788263468658	0.176159488567423	1.10714790742027e-10	Homeodomain-like superfamily protein
Peaxi162Scf00045g00127	817.776174818629	1.23780535621383	0.259829187672495	2.49285642350599e-05	PLATZ transcription factor family protein
Peaxi162Scf00341g00823	21784.0640834479	1.23744796975722	0.228008059229827	1.09875202857736e-06	Protein of unknown function, DUF642
Peaxi162Scf00300g00015	347.222475852271	1.23725700313141	0.380169760362696	0.00609188316568727	Rhodanese/Cell cycle control phosphatase superfamily protein
Peaxi162Scf00993g00332	149.379056736982	1.23717400370627	0.315385655677384	0.000700121383539388	SKU5 similar 17
Peaxi162Scf00038g02213	14.6254373974724	1.23502193123366	0.377888133481172	0.00584437818320665	Late embryogenesis abundant hydroxyproline-rich glycoprotein family, putative
Peaxi162Scf00042g00123	356.398989297575	1.23283151073469	0.303738810013048	0.000425983225504631	sterol methyltransferase 2
Peaxi162Scf00003g05030	16.8718407966534	1.23206604827899	0.373530240338656	0.00534370950983518	Disease resistance protein
Peaxi162Scf00401g00338	95.816679757205	1.23178176222238	0.227400869974938	1.15888647380688e-06	Unknown protein
Peaxi162Scf00313g00026	82.3270553078529	1.23125375395062	0.219475479234787	4.30189248951219e-07	Late embryogenesis abundant (LEA) hydroxyproline-rich glycoprotein family
Peaxi162Scf00767g10014	234.68413371748	1.23111504159954	0.356775365335588	0.00336923018038337	N/D
Peaxi162Scf00011g00242	26.1501825964027	1.23091034315447	0.34960176131419	0.00271371464527941	Plastid-lipid associated protein PAP / fibrillin family protein
Peaxi162Scf00203g01423	975.539701309704	1.2305947553682	0.19035666223778	3.76363317905445e-09	Eukaryotic aspartyl protease family protein
Peaxi162Scf00452g00123	89.0223108736759	1.23002362399097	0.289389124141669	0.000208217595081184	Glucan endo-1,3-beta-glucosidase 5
Peaxi162Scf00723g00026	1518.23798153932	1.22965100294646	0.254190031231918	1.79771507946713e-05	MLP-like protein 28
Peaxi162Scf00228g00056	70.8368073101999	1.22924122745841	0.289653568273354	0.000213688638684504	WRKY DNA-binding protein 48 putative isoform 2
Peaxi162Scf00045g02262	5420.75525269932	1.22833886624641	0.185669553446116	1.49784701797084e-09	isopropylmalate dehydrogenase 2
Peaxi162Scf00015g00091	63.248668582876	1.22808683037294	0.389255658579406	0.00815403428949889	Unknown protein
Peaxi162Scf00257g00118	137.866231764998	1.22777775733422	0.295276400057493	0.000295679534195766	G-type lectin S-receptor-like serine/threonine-protein kinase
Peaxi162Scf00304g00416	41.6106783823181	1.22516185554379	0.376947351396447	0.00617235155747189	GDSL esterase/lipase
Peaxi162Scf00007g01343	464.102019879386	1.22433398599088	0.227046134987797	1.30194069394465e-06	beta-amylase 6
Peaxi162Scf00328g00618	488.35964375445	1.22302185277054	0.278735714597172	0.000120898333620756
Peaxi162Scf00030g01721	122.234433144677	1.22286976211135	0.299762741792231	0.000395799335230119	Serine/threonine-protein kinase SAPK1
Peaxi162Scf00001g00481	102.815594888947	1.22275560825438	0.208783931683137	1.1671725795762e-07	SPX (SYG1/Pho81/XPR1) domain-containing protein
Peaxi162Scf00038g00036	56.1005352912897	1.22176793747649	0.260804878055004	3.49693867523196e-05	Eukaryotic peptide chain release factor subunit 1-3
Peaxi162Scf00026g00138	56.7562455209073	1.21985703942239	0.261280596269149	3.73264167874377e-05	squamosa promoter binding protein-like 10
Peaxi162Scf00102g00850	133.907051802998	1.21976279374804	0.28668786856573	0.000204822662433707	vesicle associated protein
Peaxi162Scf00362g00344	106.868292402397	1.21948686477213	0.341394559988779	0.00230500965608896	expansin-like A2
Peaxi162Scf00391g00019	401.57539700414	1.21815073208906	0.192531433506475	8.37804213322317e-09	zinc finger family protein
Peaxi162Scf00171g00930	316.626240512357	1.21801478748561	0.183511561754893	1.30622113319422e-09	Guanine nucleotide-binding protein alpha-2 subunit
Peaxi162Scf00038g01911	58.2189532565212	1.21687250502532	0.374817954755246	0.00623444434122464	exocyst subunit exo70 family protein D1
Peaxi162Scf00402g00084	390.573604486695	1.21601698106522	0.272423893485424	8.87470926301835e-05	Calcium-binding EF-hand family protein
Peaxi162Scf00016g00202	217.357901708707	1.21568025284248	0.269696236253991	7.38748014521334e-05	U-box domain-containing protein 25
Peaxi162Scf00002g00332	341.493091312513	1.21551431689568	0.254021378185788	2.27288011472858e-05	calcium ATPase 2
Peaxi162Scf01216g00007	48.532275968594	1.21453033796018	0.367359130024628	0.00522855577557741	Unknown protein
Peaxi162Scf00538g00613	184.134717872004	1.21391783323064	0.302398493707073	0.000501312738537636	Unknown protein
Peaxi162Scf00442g00313	86.0460242636714	1.21385679336057	0.279207825908611	0.000142440815041934	MLP-like protein 28
Peaxi162Scf00394g00510	12715.9206181562	1.21380855143059	0.228370345006998	1.900255489097e-06	Ribulose bisphosphate carboxylase small chain, chloroplastic
Peaxi162Scf01000g00120	76.5353367462633	1.21257641273554	0.179638439120326	6.38382617137449e-10	Disease resistance protein (TIR-NBS-LRR class) family
Peaxi162Scf00376g00210	754.570278673033	1.21206010183002	0.277549832023262	0.000131987139307089	Plant invertase/pectin methylesterase inhibitor superfamily protein
Peaxi162Scf00815g00121	290.088808103936	1.20926642057295	0.216629881200127	4.9707664502854e-07	NAC domain containing protein 62
Peaxi162Scf00255g00124	88.8387840013844	1.20870485809747	0.277822710524661	0.000140870694665666	Protein kinase superfamily protein
Peaxi162Scf00099g00033	280.179851323531	1.20819729894875	0.333485132275254	0.0019573385417197	Protein of unknown function (DUF679)
Peaxi162Scf00045g01233	1228.50699120018	1.20683413607182	0.186828624069715	3.88003887458426e-09	Pectinacetylesterase family protein
Peaxi162Scf00092g01119	810.129806966637	1.20679496861423	0.210325965955411	2.1806613448897e-07	with no lysine (K) kinase 1
Peaxi162Scf00110g01110	29.1580154455974	1.20630637236145	0.349929564524767	0.00340186659929308	F-box protein PP2-A15
Peaxi162Scf00541g00212	85.2328334010228	1.20608105206596	0.205641174930934	1.11693291169176e-07	R1
Peaxi162Scf00201g00037	366.77969610435	1.20398409065869	0.148156458993141	4.67324290402631e-14	plastid transcription factor 1
Peaxi162Scf00129g00003	1028.78633918701	1.20246834913348	0.207073104295141	1.50908260192425e-07	expansin A1
Peaxi162Scf00041g01317	6887.7540750464	1.20245996241106	0.179610483101741	9.10498331389889e-10	annexin 1
Peaxi162Scf00174g00154	330.701072047542	1.20221525638966	0.360441102075452	0.00478254568821551	alcohol dehydrogenase 1
Peaxi162Scf00047g10011	9041.72728015335	1.20139548722044	0.228201083140963	2.42769102462744e-06	N/D
Peaxi162Scf00635g00921	167.409395130132	1.19882952328799	0.268252793716905	8.68572284707313e-05	Eukaryotic aspartyl protease family protein
Peaxi162Scf00074g01411	220.649969300882	1.19605835770057	0.267044444172072	8.33114826373493e-05	Cation/H(+) antiporter 18
Peaxi162Scf00575g00079	88.3965703146858	1.19539650478693	0.373196603336654	0.00707161477015411	phytochrome kinase substrate 4
Peaxi162Scf00931g00043	37.1589327561996	1.19531873438218	0.286935139203464	0.000287204559109663	Protein of unknown function, DUF538
Peaxi162Scf00569g00526	59.1499511831667	1.19517791651918	0.263199353816687	6.42117740253946e-05	Serine/threonine-protein kinase SAPK3
Peaxi162Scf00428g00116	41.2002915625626	1.19247867960978	0.370580980834263	0.00677558749305935	Group 2 putative
Peaxi162Scf00132g00229	603.758336789677	1.1915875360362	0.304656717072966	0.000730166317010844	Unknown protein
Peaxi162Scf01068g00019	51.7593607841746	1.19012603398894	0.320405476622331	0.0014325283513089	Late cornified envelope protein 1E
Peaxi162Scf00615g00067	132.29895568095	1.18992731661835	0.298944718014933	0.000567489384634765	Abscisic acid receptor PYR1
Peaxi162Scf00517g00634	110.430738527923	1.18956490247719	0.318217828528904	0.00132207151638051	Caffeic acid 3-O-methyltransferase
Peaxi162Scf00299g00340	1768.26727590171	1.18862736401564	0.261614810912159	6.34972545983641e-05	malate dehydrogenase
Peaxi162Scf00441g00620	98.2131701139349	1.18860464446263	0.332311320069983	0.00227434793872142	Unknown protein
Peaxi162Scf00102g01356	1478.93785857284	1.18773803568311	0.181097483714044	2.13630690120134e-09	Sodium Bile acid symporter family
Peaxi162Scf00520g00115	47.4983107964144	1.18707541593395	0.375746483383814	0.00805132057906958	Calcium-transporting ATPase 12 plasma membrane-type
Peaxi162Scf00005g00612	146.582511281316	1.1844473578098	0.22106067759216	1.55339865965292e-06	Adiponectin receptor protein
Peaxi162Scf00171g00525	540.159863277072	1.18407169276832	0.222619863470257	1.8647722969406e-06	glutamate decarboxylase
Peaxi162Scf01195g00121	67.7326599767116	1.18397122220314	0.362733118746463	0.00591969809199362	Polyadenylate-binding protein 7
Peaxi162Scf00295g01020	136.154168855257	1.18393464000959	0.292479427907449	0.000443668555287288	Phototropic-responsive NPH3 family protein
Peaxi162Scf00154g00930	674.972414522673	1.18040878846391	0.270847143921792	0.000136706453533668	Leucine-rich repeat transmembrane protein kinase
Peaxi162Scf01086g00027	188.958341955381	1.17804144080284	0.249727050275869	3.04781845317866e-05	21.7 kDa class VI heat shock protein
Peaxi162Scf00274g00826	54.0105847591747	1.17798937845989	0.347690181379811	0.00407080233482902	Galact isoform 4
Peaxi162Scf00102g00110	81.382462773846	1.17660121745115	0.226738571930745	3.46950538474849e-06	P-loop containing nucleoside triphosphate hydrolases superfamily protein
Peaxi162Scf00560g00514	385.171499089711	1.17616037123009	0.235854586921295	9.16042677438623e-06	Heavy metal transport/detoxification superfamily protein
Peaxi162Scf00449g00823	80.9397523856368	1.17529152647826	0.197564910917969	7.03625556119548e-08	Cysteine proteinases superfamily protein
Peaxi162Scf00062g00110	26.8983103973928	1.17358183607394	0.333796561645434	0.00275269099390579	UDP-Glycosyltransferase superfamily protein
Peaxi162Scf00011g00323	31.7943004261545	1.17292913703909	0.32609679295061	0.00213025383352717	RING/U-box superfamily protein
Peaxi162Scf00683g00152	277.678662338042	1.1704803177779	0.374076213775931	0.00875926801796652	Reticulon family protein
Peaxi162Scf01526g00020	117.532544004273	1.17028807650698	0.220294111950337	1.92259352587384e-06	Sigma factor SigB regulation protein RsbQ
Peaxi162Scf00342g00119	70.3462077895442	1.16976553851736	0.313517597813851	0.00135273157249243	Unknown protein
Peaxi162Scf00634g00025	145.128785012806	1.16936231889706	0.199009684240232	1.05027554024447e-07	Unknown protein
Peaxi162Scf00192g00522	1313.53188294391	1.1678906420679	0.269799553685223	0.000153183635674852	Peroxidase superfamily protein
Peaxi162Scf00663g00210	214.750137351277	1.1672231893452	0.333787866794009	0.00292201887990003	terpene synthase 3
Peaxi162Scf01216g00047	79.6679265919013	1.16529556861669	0.248452376832813	3.41738221772814e-05	Protein of unknown function (DUF1223)
Peaxi162Scf00188g00719	275.49980338163	1.16474079536947	0.330885793086295	0.00272064816771943	cytochrome P450, family 718
Peaxi162Scf00041g01511	52.0707863273588	1.1642003023386	0.232474395785035	8.28364862018416e-06	Sugar transport protein 5
Peaxi162Scf00045g01523	6117.80556104109	1.16418799935878	0.339914136462051	0.00365079876729493	Cation transport regulator-like protein 2
Peaxi162Scf00096g00152	41.6511786269889	1.16415054031456	0.345733234517918	0.00434608878202491	Leucine-rich receptor-like protein kinase family protein
Peaxi162Scf00017g03136	68.007615435492	1.16407592230092	0.325000403811536	0.00223844420122681	LAG1 longevity assurance homolog 3
Peaxi162Scf00171g00045	202.368970928784	1.16335628313897	0.318735608838045	0.00178664198234318	sucrose synthase 6
Peaxi162Scf00152g00612	620.81887469674	1.16187673792832	0.249524548716244	3.94529365917778e-05	squalene monooxygenase 2
Peaxi162Scf00154g00613	207.141542607716	1.16078439041745	0.139161122656687	9.07591368038089e-15	Galactosyltransferase family protein
Peaxi162Scf00202g00001	390.424829036748	1.1606331679605	0.218843428808625	2.00937836775294e-06	NAD(P)H dehydrogenase (quinone)
Peaxi162Scf00681g00227	8128.45527349192	1.16001745847969	0.29557602692809	0.00069545285609668	glyceraldehyde-3-phosphate dehydrogenase C2
Peaxi162Scf00501g00021	42282.043450654	1.15941884658372	0.170929177722332	5.22347752159909e-10	Ribulose bisphosphate carboxylase small chain 3 chloroplastic
Peaxi162Scf00014g00715	79.9403468857064	1.15941017997446	0.305682632915785	0.00109925591126918	Duplicated homeodomain-like superfamily protein
Peaxi162Scf00454g00411	161.132568427836	1.15726093114549	0.237047300057712	1.47247711056495e-05	conserved hypothetical protein
Peaxi162Scf00020g00154	1588.54413755943	1.15649060877913	0.162650572738479	6.46688542688008e-11	Late embryogenesis abundant protein
Peaxi162Scf00374g00117	462.778296169561	1.15621042690202	0.23216968494955	9.43766328148157e-06	Mannan endo-1,4-beta-mannosidase 6
Peaxi162Scf00007g00095	115.955847355928	1.15583181942306	0.205534398820287	4.0300817726765e-07	glutamate receptor 5
Peaxi162Scf00009g00529	200.155270216288	1.15567980295559	0.306624270009456	0.00119028180538491	zinc ion binding
Peaxi162Scf00157g00117	1266.25815815858	1.15491521579664	0.258099199135433	8.48331681468876e-05	Pectinacetylesterase family protein
Peaxi162Scf00003g02550	67.45491778497	1.15372502126922	0.322023915463406	0.00223149135605294	Protein phosphatase 2C family protein
Peaxi162Scf00362g00941	1091.43451815907	1.15337916929402	0.19143248293195	4.59204974461087e-08	PLC-like phosphodiesterases superfamily protein
Peaxi162Scf00953g00316	3206.61254151119	1.15226963629459	0.248875717453891	4.4132203968255e-05	carotenoid cleavage dioxygenase 1
Peaxi162Scf00498g00448	56.2965487420004	1.15017168629614	0.346045683233174	0.00494964950455384	Diacylglycerol O-acyltransferase 1
Peaxi162Scf01052g00002	1385.68215883249	1.14822027279891	0.23722188947759	1.77619352498959e-05	Flavin-containing monooxygenase FMO GS-OX-like 3
Peaxi162Scf00271g00055	159.851648411508	1.14771955667186	0.341331583228155	0.00440879798446657	Cytosolic sulfotransferase 5
Peaxi162Scf00133g01416	93.5860983034389	1.14638057531659	0.322680774508989	0.0024537202804086	Developmentally-regulated GTP-binding protein 1
Peaxi162Scf00076g00811	58.5240357285402	1.14576288189088	0.316144062270466	0.00194972001539468	Pyruvate kinase family protein
Peaxi162Scf00296g00028	19.3030624424386	1.14508564176345	0.335026061033219	0.00373396394985798	ABC transporter family protein
Peaxi162Scf00263g00033	68.5792569766785	1.14417725379617	0.295808842311583	0.000850703899559948	Unknown protein
Peaxi162Scf00290g00064	102.060793656356	1.14376138169744	0.316917567497908	0.00205042303828376	Unknown protein
Peaxi162Scf00444g00223	324.174988975588	1.14305547105351	0.294908892934935	0.000828599600028104	Sterol regulatory element-binding protein cleavage-activating protein, putative
Peaxi162Scf00083g00191	1386.9536201822	1.14294740781039	0.172056836851026	1.26907890273301e-09	Aldehyde dehydrogenase family 3 member F1
Peaxi162Scf00818g00017	170.04097273746	1.14271985622654	0.280499660666887	0.000403241164955354
Peaxi162Scf00907g00022	241.764632163808	1.14117401137816	0.194793503471631	1.15716890863109e-07
Peaxi162Scf00932g00518	66.9148828763016	1.14073069502113	0.346322600750701	0.00541880136350623	Ras-related small GTP-binding family protein
Peaxi162Scf01667g00009	32.8234202833318	1.13873554367478	0.313117041942469	0.0018718262983512	receptor like protein 1
Peaxi162Scf00089g01325	44.7548826650232	1.13800972899431	0.358859994445562	0.0077642521494732
Peaxi162Scf00111g01480	103.162350040754	1.13769334305184	0.270555230441589	0.000247701318207663	Ubiquitin domain-containing protein
Peaxi162Scf00647g00136	339.116431991485	1.13694339195803	0.224373534390207	6.28434173783831e-06	Hsp20/alpha crystallin family protein, expressed
[truncated: 152 more rows]

## Sheet: DE genes star-wt-stage 12
Supplemental Data. Chopy M. et al. (2023). Role of cell layers in petal development. Plant Cell.
star/wt – stage 12 (2511 genes)	baseMean	log2FC	lfcSE	padj	Annotation	Manual Annotation
Peaxi162Scf00595g00036	1074.40792622686	-9.57260060271178	1.55330148272335	1.70580599930615e-08	Non-specific lipid-transfer protein 2
Peaxi162Scf00268g01427	79.646417866255	-8.48754596000599	1.19239759194846	4.37386892909087e-11	Unknown protein
Peaxi162Scf01060g00147	446.267365309565	-8.27176411025593	0.563226005238544	1.14314152155477e-45	ABC transporter G family member 11
Peaxi162Scf00595g00212	557.980910399159	-8.01038225480549	0.977423161507264	1.762245592022e-14	Non-specific lipid-transfer protein 2
Peaxi162Scf00023g00417	18.9175282036696	-7.68385272231979	1.25605642357697	2.2141372880965e-08	O-acyltransferase (WSD1-like) family protein
Peaxi162Scf00620g00218	41.1621331967438	-6.93960196016829	1.2083947086455	1.78343201627898e-07	Unknown protein
Peaxi162Scf00886g00028	13.894280581043	-6.8436911021127	1.23449942647295	5.1345316566861e-07	myb domain protein 111
Peaxi162Scf00185g01623	6.59111915384193	-6.79668894295784	1.34042427503096	5.33214668491898e-06	cytochrome P450, family 71 subfamily A, polypeptide 21
Peaxi162Scf00218g00096	9277.16977974913	-6.76651753055787	0.307604624354996	7.0718912316765e-103	O-acyltransferase (WSD1-like) family protein
Peaxi162Scf00129g00143	541.095735709651	-6.67176698916532	0.578142268747752	3.37703059644462e-28	UDP-Glycosyltransferase superfamily protein
Peaxi162Scf00517g00315	29.6799317338221	-6.59872009048715	1.21392615739059	8.88944453901049e-07	Unknown protein
Peaxi162Scf00459g00005	4.90266024508276	-6.50059445437557	1.41171260516774	4.28353494780821e-05
Peaxi162Scf00304g00126	732.601074307607	-6.49286455371153	0.570642209279495	2.01126231004048e-27	UDP-Glycosyltransferase superfamily protein
Peaxi162Scf01310g10029	18.5397474969491	-6.34108034634899	1.21582213708092	2.65869911266359e-06	N/D
Peaxi162Scf00069g02020	2.41939050391312	-6.27502739686864	1.59377843347843	0.000591403280517915	Unknown protein
Peaxi162Scf00037g00024	5.56288695283564	-6.25098629832517	1.36061352643443	4.47334125504404e-05	Glycoprotein membrane precursor GPI-anchored
Peaxi162Scf00323g00027	22.808803141669	-6.23886160696182	1.28778800553346	1.49477803820858e-05	receptor like protein 33
Peaxi162Scf00049g02410	1751.01875295079	-6.17862956755228	0.410451919438483	6.18661638808108e-48	3-ketoacyl-CoA synthase 2
Peaxi162Scf00479g00435	3.14921144160783	-6.07238375942434	1.4167864853011	0.000159710842323167	TRICHOME BIREFRINGENCE-LIKE 19
Peaxi162Scf00105g00025	9.7402932627513	-6.03728808503579	1.41957256669767	0.000180708650426714	Unknown protein
Peaxi162Scf00297g00082	15.5805535877778	-6.02057333331558	1.26256927732547	2.10894141862313e-05	RING/U-box superfamily protein
Peaxi162Scf00620g00235	722.763627576577	-5.95963942112918	0.542831923376127	1.55842754996724e-25	Cell cycle regulated microtubule associated protein
Peaxi162Scf00951g00019	60.3811688036629	-5.8865368383003	0.856433848184044	2.14467858460117e-10	Unknown protein
Peaxi162Scf00160g00125	99.2422376084563	-5.86218882511801	0.714870310885985	1.70681786306955e-14
Peaxi162Scf00401g00018	40.529122128955	-5.80134095809089	1.06603489394548	8.63255353020958e-07	HXXXD-type acyl-transferase family protein
Peaxi162Scf00000g00744	31.4249688438613	-5.76684523933872	1.2214202709504	2.57672211643442e-05	B-box zinc finger family protein
Peaxi162Scf00498g00524	6.15732361260949	-5.65889350631774	1.32055803898835	0.00016016341975271	Ribosomal protein L18ae family
Peaxi162Scf00013g02711	9.79671286204087	-5.56256943775989	1.3140177796751	0.000195582846834155	Plant invertase/pectin methylesterase inhibitor superfamily
Peaxi162Scf00045g01114	2.88135828198137	-5.46755838746656	1.68228967419133	0.00574656177415017
Peaxi162Scf01064g00114	139.036297890146	-5.33755801190996	0.76979456448973	1.45483388370833e-10	CASP-like protein
Peaxi162Scf00269g01617	807.491254323721	-5.22089719446122	0.537091072691297	4.26362305528542e-20	GDSL esterase/lipase
Peaxi162Scf00807g00024	6411.15638293582	-5.20242916920366	0.41990786234152	1.77425468620207e-32	protodermal factor 1
Peaxi162Scf00064g00738	6.9642792015706	-5.1532974999166	1.4587720239223	0.00238796733557776	Peroxidase superfamily protein
Peaxi162Scf00262g00044	4910.68650493152	-5.12777943157447	0.501996989475732	4.03414488301465e-22	Cytochrome P450 superfamily protein
Peaxi162Scf00842g00011	6.02459621003959	-5.08912260700718	1.27220068170487	0.000470661381336494	Unknown protein
Peaxi162Scf00746g00510	10.5770768796604	-5.00527420140683	0.959076547152825	2.61717455761723e-06	Unknown protein
Peaxi162Scf00047g02333	14.8865045742704	-4.98254663601446	1.35671134759215	0.00150407381685325	MATE efflux family protein	Anthocyanin-EZ-MATE efflux family protein-Petunia TRANSPARENT TESTA 12 (TT12)
Peaxi162Scf00004g03213	6.55347528239436	-4.96106614547709	1.225747916118	0.000395788870432385	UDP-Glycosyltransferase superfamily protein
Peaxi162Scf00074g00076	458.477249448223	-4.88933656542142	0.758651279241546	3.16566935910327e-09	Late embryogenesis abundant (LEA) hydroxyproline-rich glycoprotein family
Peaxi162Scf00222g00001	118.659670702365	-4.88454976347746	0.400459623964706	1.73340292757694e-31	Unknown protein
Peaxi162Scf00164g00126	24.0727177079044	-4.87620839769961	0.715285479532209	3.07538474330948e-10	AT-hook motif nuclear-localized protein 20
Peaxi162Scf00463g00134	38.2161574457669	-4.83155392095489	0.637186917032584	1.72767677377585e-12	AP2/B3-like transcriptional factor family protein, putative
Peaxi162Scf00014g00041	79.33735319789	-4.82782970787665	0.536063499700722	2.32757333663304e-17	2-oxoglutarate (2OG) and Fe(II)-dependent oxygenase superfamily protein
Peaxi162Scf00069g00215	26.8856750464106	-4.82502824094256	1.2509088614654	0.000784014095602214	Casparian strip membrane protein 1
Peaxi162Scf00449g00045	4.4470593186747	-4.79472272406153	1.3391874590584	0.0020458928656951	conserved hypothetical protein
Peaxi162Scf00271g00054	172.030836132714	-4.79074199601484	0.469845295722431	4.77548486006721e-22	HXXXD-type acyl-transferase family protein
Peaxi162Scf00037g01115	236.412102362728	-4.73663018695483	0.322964694116673	1.45150990799504e-45	formin homolog 6
Peaxi162Scf00301g00028	5.22669388708453	-4.68497941465394	1.47506514170834	0.00714893443552893	expansin-like B1
Peaxi162Scf00308g00076	21.2665999213222	-4.68001740439969	0.739031636158362	6.18920304578351e-09	Unknown protein
Peaxi162Scf00162g00211	4.72654398277407	-4.66547362342001	1.37558970685917	0.0037217628043338	Leucine-rich repeat receptor-like protein kinase family protein
Peaxi162Scf00981g00031	8.07627025716079	-4.65923980025242	1.32633186703688	0.00253906561366336	Unknown protein
Peaxi162Scf00244g01216	431.160878214851	-4.63849441604976	0.323615151262152	1.65432316169585e-43	pleiotropic drug resistance 6
Peaxi162Scf00746g00410	6.60174979293604	-4.61278386868183	1.05207820539348	0.000107546861709304	Unknown protein
Peaxi162Scf00202g00313	247.313014417433	-4.59090038360005	0.334152640673301	5.74037334531434e-40	Enoyl-
Peaxi162Scf00378g00084	60.6799245949492	-4.52223574627615	1.28501768182066	0.00248605650339535	conserved hypothetical protein
Peaxi162Scf01132g00342	119.263986230406	-4.49165915412093	0.501360511204652	3.47495673357375e-17	gamma interferon responsive lysosomal thiol (GILT) reductase family protein
Peaxi162Scf00013g00518	29.2287392325986	-4.42935274118362	0.685418047967605	2.85339902787309e-09	Chaperone protein ClpB
Peaxi162Scf00227g00108	21.1797934017962	-4.41486727816537	1.27589479329937	0.00300342115049614	GATA transcription factor 12
Peaxi162Scf01064g00117	233.838177764833	-4.41441874511071	0.666132392915109	1.03867162618667e-09	CASP-like protein
Peaxi162Scf00444g00839	38.2163167289768	-4.39602358914259	1.27889444065369	0.00323068113038358	Heavy metal transport/detoxification superfamily protein
Peaxi162Scf00087g02228	444.995506487862	-4.39071848964138	0.363690738848149	7.43263080767489e-31	Unknown protein
Peaxi162Scf00368g00015	47.6376340277838	-4.35858349226479	0.555467710704435	2.52327529807427e-13	RING/U-box superfamily protein
Peaxi162Scf01149g00027	64.2330713611594	-4.34304939277683	0.629550251399407	1.81628972220313e-10	expansin B4
Peaxi162Scf01242g00142	22.8476358467411	-4.30191306763051	1.19267866298142	0.00187313964879048	RS21-C6, EAR, NTP pyrophosphohydrolase MazG catalytic core, putative
Peaxi162Scf01067g00026	35.014887171917	-4.25255815494722	0.691966771961264	1.88120878209273e-08	DNAJ heat shock N-terminal domain-containing protein
Peaxi162Scf00604g00016	37.1612425591563	-4.21940624027118	0.54287515114668	4.34175694090519e-13	Pentatricopeptide repeat-containing protein
Peaxi162Scf00545g00001	3.79385448160151	-4.20496209177533	1.36712270109549	0.00953281902479627	conserved hypothetical protein
Peaxi162Scf00300g00837	21.6130549287197	-4.20404388200553	0.789915465353359	1.55298689620831e-06	Mitochondrial outer membrane protein porin 1
Peaxi162Scf00159g00038	33.9395991357658	-4.1629820368314	0.596628988546384	1.0950304268122e-10	Unknown protein
Peaxi162Scf00913g00019	17.8724343419469	-4.12082903467256	0.634214791072906	2.30877345899629e-09	cinnamyl alcohol dehydrogenase 6
Peaxi162Scf00688g00432	4252.01921435699	-4.10075434360568	0.517070226389743	1.33426547609014e-13	protodermal factor 1
Peaxi162Scf00207g00234	238.047172339394	-3.99701476149407	0.503915970609727	1.32537702024262e-13	40S ribosomal protein S27-2
Peaxi162Scf00011g00016	262.405207692198	-3.93527316965803	0.650919066140626	3.35256140816905e-08	Basic blue protein
Peaxi162Scf00369g00015	5.78279880727871	-3.91258432006809	1.22141946857038	0.0065830584188958	Plant protein of unknown function (DUF641)
Peaxi162Scf00037g01418	662.635749639939	-3.90719579328033	0.307073229542145	3.1563733002627e-34	Epoxide hydrolase 3
Peaxi162Scf00071g00830	3078.21576615144	-3.89098406699756	0.25344423968454	7.20049439942315e-50	3-hydroxyisobutyryl-coenzyme A hydrolase, putative, expressed
Peaxi162Scf00548g00221	5886.96583116458	-3.83995465177314	0.207265472030866	1.45861116312258e-72	HXXXD-type acyl-transferase family protein
Peaxi162Scf00160g00837	1052.67114590989	-3.83627482952703	0.208407608233285	6.63152735859835e-72	Branched-chain-amino-acid aminotransferase 6
Peaxi162Scf00046g00119	84.6644208264765	-3.83014565517888	0.521088192980047	9.05649327428482e-12	purple acid phosphatase 27
Peaxi162Scf00746g00412	7.96311829191983	-3.7940511508076	0.784814588564786	1.56322306436596e-05	Unknown protein
Peaxi162Scf00038g00043	282.677418349236	-3.75843236645866	0.932077007760518	0.000417756780572834	S-adenosylmethionine decarboxylase proenzyme
Peaxi162Scf00746g00027	24.4277931909898	-3.75137681181353	0.888563637190576	0.000204406806697358	RNase Phy4
Peaxi162Scf00286g00926	6.5064271346244	-3.74301759038012	1.1308108818402	0.004800789761133	Unknown protein
Peaxi162Scf00135g01012	862.622714656803	-3.74062624627667	0.27214207630962	5.49898461793433e-40	GRF1-INTERACTING FACTOR 1 family protein
Peaxi162Scf01087g00122	25.9437865499176	-3.72595216098326	0.639621709281753	1.14626645887446e-07	Domain of unknown function (DUF303)
Peaxi162Scf00105g01116	305.932175131285	-3.72520799835667	0.475117987423852	2.63542800319572e-13	Unknown protein
Peaxi162Scf00705g00001	220.415437377602	-3.70888913259774	0.572587692974478	2.59724635682252e-09	Unknown protein
Peaxi162Scf00390g00826	7.36899892285774	-3.6820254493961	0.940534491547455	0.000639354490727385	Cation/H(+) antiporter 14
Peaxi162Scf02151g00011	10.823689064109	-3.67072517604531	1.16636486338514	0.00777308167035695	RNase Phy4
Peaxi162Scf00777g00049	882.8724359213	-3.6644476784979	0.321929206494102	1.93910932633199e-27	Unknown protein
Peaxi162Scf00052g01815	130.977070061806	-3.64673799537074	0.501165936578846	1.50336461599821e-11	Unknown protein
Peaxi162Scf00078g01219	990.04503254632	-3.64294627387448	0.388094070620943	8.81226166336356e-19	Chitinase family protein
Peaxi162Scf00521g00814	655.703095328975	-3.63169064439222	0.625041712288015	1.24254183195367e-07	Unknown protein	Anthocyanin-TF-MYB DNA-binding superfamily protein-Petunia MYBX
Peaxi162Scf00108g00417	18.4492209704732	-3.61793881937723	0.540343170125858	6.71864791103763e-10	Flavonoid 3',5'-hydroxylase 2	Anthocyanin-EZ-Flavonoid 3’5’hydrolase-Petunia HF2
Peaxi162Scf00012g03216	23.7027955319309	-3.61734681309695	0.558829346505197	2.66973516411641e-09	Protein of unknown function (DUF604)
Peaxi162Scf01114g00116	13.7449025784009	-3.58034974870011	0.725451908780272	9.95972338017976e-06	Protein kinase superfamily protein
Peaxi162Scf00041g00319	65.8350458588347	-3.57058701015011	0.457814751165867	3.58009760881266e-13	beta-xylosidase 3
Peaxi162Scf00517g00115	16.1888152410217	-3.55305678087797	1.00711193867184	0.00242314246625506	Flavin-binding monooxygenase family protein
Peaxi162Scf01056g00121	10.1310421436492	-3.48567235158218	0.928712858286188	0.00113376938027369	TRICHOME BIREFRINGENCE-LIKE 19
Peaxi162Scf00129g00628	88.4190033867748	-3.48264625600642	0.90215327375222	0.000776221835273734	Unknown protein
Peaxi162Scf00496g00813	25.9115326130113	-3.43458384128008	0.547408774714274	8.8551170274671e-09
Peaxi162Scf00797g00115	181.069560743592	-3.43047016108781	0.316451984545578	6.67715647426973e-25	Remorin family protein
Peaxi162Scf00209g00329	55.6013425897873	-3.42573236589516	0.752773082516749	5.3867338014849e-05	glyoxal oxidase-related protein
Peaxi162Scf00015g00939	4.64919891322071	-3.41732248915514	1.0712817320386	0.00685387883516087	RNA polymerase I specific transcription initiation factor RRN3 protein
Peaxi162Scf00207g01231	330.571590694693	-3.39804067254284	0.552866648300492	1.87589124274139e-08	IQ-domain 26
Peaxi162Scf00083g01219	368.343656230433	-3.38265209702773	0.207060564107916	1.39934345938433e-56	Pectin lyase-like superfamily protein
Peaxi162Scf00392g00735	20.617930886077	-3.31884698725021	0.521521267107326	5.13461309750878e-09	glycolipid transfer protein 1
Peaxi162Scf00198g00911	44.1929941437525	-3.2938517362427	0.392346299153911	3.68301425071179e-15	alpha/beta-Hydrolases superfamily protein
Peaxi162Scf00149g01111	7.14947435092518	-3.29107852083671	0.913975551695878	0.00190866260169041	SBP (S-ribonuclease binding protein) family protein
Peaxi162Scf01211g00137	666.709487519928	-3.27889047504432	0.303571062664511	9.99825237132356e-25	potassium channel in Arabidopsis thaliana 1
Peaxi162Scf00104g01210	54.4126267013803	-3.2684773294493	0.321457239504161	6.35280849448846e-22	alpha/beta-Hydrolases superfamily protein
Peaxi162Scf00131g01119	12.3715182811357	-3.26536411372108	0.816225534229333	0.000470186799158108	TRICHOME BIREFRINGENCE-LIKE 19
Peaxi162Scf00316g00055	8911.36224324193	-3.25096133982782	0.396480405378317	1.71298558582461e-14	caffeoyl-CoA 3-O-methyltransferase	Anthocyanin-EZ-Anthocyanin 3’5’methyltransferase METHYLATION AT FIVE-Petunia MF2
Peaxi162Scf00314g00825	19.2879934230663	-3.2407930794684	0.723450435905495	7.29333188149524e-05	forkhead-associated domain-containing protein / FHA domain-containing protein
Peaxi162Scf00263g00093	18.3814136391576	-3.23188175384291	0.601195109072605	1.19216480164694e-06	Unknown protein
Peaxi162Scf00015g00945	45.9212751993379	-3.2285931881964	0.694823691548406	3.5667243421537e-05	Checkpoint serine/threonine-protein kinase BUB1, putative isoform 1
Peaxi162Scf00007g02126	181.710308436323	-3.22371561817975	0.690189093789109	3.21020057804382e-05	Cyclin D6
Peaxi162Scf00714g00019	202.894451081963	-3.21672704434379	0.248347192532796	1.81961938443465e-35	Remorin family protein
Peaxi162Scf00304g00226	4.66071765543378	-3.21072703324118	0.843713400865598	0.000942007816242901	laccase 12
Peaxi162Scf00001g04022	171.989943604712	-3.19924562146042	0.254048147623033	1.52910831202543e-33	Protein of unknown function, DUF538
Peaxi162Scf00024g02217	31.9560368267711	-3.1819115594398	0.34398262357685	2.84227339070323e-18	1-aminocyclopropane-1-carboxylate oxidase-1-like protein
Peaxi162Scf00297g00109	6.64425379774802	-3.17820585508495	0.704221398688143	6.30382615048246e-05	Unknown protein
Peaxi162Scf00207g01412	31.9781605942975	-3.16170806528963	0.562736958089543	3.48338176698839e-07	Protein kinase superfamily protein
Peaxi162Scf00379g00079	67.3395851834675	-3.15485474384701	0.995790274625174	0.00730601879465051	alpha/beta-Hydrolases superfamily protein
Peaxi162Scf00399g00920	444.72869462919	-3.14768067898354	0.407801368462743	6.39134178881717e-13	glutathione S-transferase 7
Peaxi162Scf00166g00423	1688.25364578363	-3.1431938612875	0.269981583812853	1.08031008247735e-28	serine carboxypeptidase-like 25
Peaxi162Scf00406g00614	266.045439364189	-3.13911598101099	0.326643020847956	1.17510186074408e-19	NIMA-related serine/threonine kinase 1
Peaxi162Scf00045g00143	187.080293673345	-3.12983092241811	0.252962917205054	2.13186583353825e-32	Leucine-rich repeat protein kinase family protein
Peaxi162Scf00089g00427	850.484954991021	-3.12781755914391	0.398515990987364	2.49026563234796e-13	Unknown protein	Anthocyanin-EZ-Anthocyanin 3’5’methyltransferase METHYLATION AT FIVE-Petunia MF1
Peaxi162Scf00700g00435	6.50883446380964	-3.1257613146979	0.765267159891163	0.000346147772555386	SGF29 tudor-like domain
Peaxi162Scf00879g00003	9.18748444886788	-3.1141740512475	0.966961023219348	0.006249880190996	basic pentacysteine 7
Peaxi162Scf00025g00283	226.012594395599	-3.10758927357034	0.24529269669041	6.00421936933914e-34	Transducin/WD40 repeat-like superfamily protein
Peaxi162Scf00072g00226	127.549424047257	-3.09684206325361	0.407366774830199	1.5031371605627e-12	Unknown protein
Peaxi162Scf00290g00001	15.9140756685066	-3.09567823564741	0.67205928368167	4.25466826055658e-05	Plant protein of unknown function (DUF868)
Peaxi162Scf00919g00048	66.5859176199027	-3.08459690889403	0.57160397729209	1.0791919876955e-06	Unknown protein
Peaxi162Scf00119g00917	193.078427791747	-3.08228285924368	0.329454322034739	1.1473615957218e-18	organic cation/carnitine transporter 3
Peaxi162Scf01165g00215	474.651491998101	-3.05885646112461	0.228454528414283	6.23176990764116e-38	SHV3-like 1
Peaxi162Scf00050g00042	20.0482424492922	-3.05728329803671	0.812590132215524	0.00109900935024375	Unknown protein
Peaxi162Scf00064g00912	157.091478568546	-3.04133469174224	0.940853651250201	0.00603750425974975	UDP-Glycosyltransferase superfamily protein
Peaxi162Scf00041g00432	78.631925532429	-3.03676461006353	0.4943167714133	1.90229249452938e-08	beta-D-xylosidase 4
Peaxi162Scf00047g00152	11.1292405113349	-3.03014586049633	0.654675206068377	3.85563321299866e-05	C2H2-like zinc finger protein
Peaxi162Scf00038g00227	242.591852338349	-3.03011213029302	0.252510404628425	1.68433268449105e-30	Exostosin family protein
Peaxi162Scf00349g00057	271.721381293643	-3.02295135846837	0.354090565947673	1.18648421238405e-15	myb domain protein 5	Anthocyanin-TF-MYB DNA-binding superfamily protein-Petunia PH4
Peaxi162Scf00459g00127	258.549702813576	-3.01662343009275	0.334600728434333	2.15438688505429e-17	Peroxidase superfamily protein
Peaxi162Scf00472g00079	39.6759221737749	-3.00754453928947	0.757643502569345	0.000524333739790325	Unknown protein
[truncated: 2,366 more rows]

## Sheet: DE genes wico-wt-stage 4
Supplemental Data. Chopy M. et al. (2023). Role of cell layers in petal development. Plant Cell.
[truncated: 893 more rows]

[truncated: 4 more sheets: DE genes wico-wt-stage 8, DE genes wico-wt-stage 12, DE genes wt-phdef-151-stage 12, Manual Annotation]
