# Supplementary material for: Cell layer–specific expression of the homeotic MADS-box transcription factor PhDEF contributes to modular petal morphogenesis in petunia
Source: Plant Cell. 2023 Oct 6;36(2):324–45. doi: 10.1093/plcell/koad258 (PMC10827313; doi:10.1093/plcell/koad258)
Supplement: koad258_Supplementary_Data [file koad258_supplementary_data.zip › tpc.23.00287Supplemental Dataset S2.xlsx]

## Sheet: Legend
Supplemental Data. Chopy M. et al. (2023). Role of cell layers in petal development. Plant Cell.

## Sheet: DEGs
Supplemental Data. Chopy M. et al. (2023). Role of cell layers in petal development. Plant Cell.
Gene ID	Annotation	Manual annotation	log2FC star st4	log2FC star st8	log2FC star st12	log2FC phdef-151
Peaxi162Scf00620g00533	2-oxoglutarate (2OG) and Fe(II)-dependent oxygenase superfamily protein	Anthocyanin-EZ-Anthocyanin synthase-Petunia ANS/AN17	#N/A	-2.93462445859624	#N/A	-8.31711618230234
Peaxi162Scf00163g00081	Anthocyanidin 3-O-glucosyltransferase	Anthocyanin-EZ-Anthocyanidin 3-glucosyltransferase-Petunia 3GT	-1.23903870027054	-2.95703842375895	-1.96401776018772	-4.35066506097228
Peaxi162Scf00378g00113	UDP-Glycosyltransferase superfamily protein	Anthocyanin-EZ-Anthocyanidin 5-­glucosyltransferase-Petunia 5GT	#N/A	-4.32929505709782	-2.23987845392718	-9.2213849722696
Peaxi162Scf00518g00430	caffeoyl-CoA 3-O-methyltransferase	Anthocyanin-EZ-Anthocyanin 3’5’methyltransferase METHYLATION AT THREE-Petunia MT	#N/A	-2.42182416859051	#N/A	-8.50509793412517
Peaxi162Scf00487g00064	UDP-Glycosyltransferase superfamily protein	Anthocyanin-EZ-Anthocyanin Rhamnosyl Transferase (ART) RHAMNOSYLATION AT THREE-Petunia RT	#N/A	-4.01324675452344	-2.18579177256702	-9.05726669682334
Peaxi162Scf00556g00035	Trans-cinnamate 4-monooxygenase	Anthocyanin-EZ-Cynnamate 4-hydroxylase-Petunia C4Ha	#N/A	-1.54309178845956	-1.57746976530916	-2.09296506441408
Peaxi162Scf00328g01214	Naringenin,2-oxoglutarate 3-dioxygenase	Anthocyanin-EZ-Flavanone 3-hydroxylase-Petunia F3H	#N/A	-1.7684166810274	-1.69091551982169	-4.02778085595173
Peaxi162Scf00150g00218	Flavonoid 3',5'-hydroxylase 1	Anthocyanin-EZ-Flavonoid 3’5’hydrolase-Petunia HF1	#N/A	-3.28202072798921	-2.40441624813007	-9.06813728299474
Peaxi162Scf00108g00417	Flavonoid 3',5'-hydroxylase 2	Anthocyanin-EZ-Flavonoid 3’5’hydrolase-Petunia HF2	#N/A	#N/A	-3.61793881937723	-5.71781449021427
Peaxi162Scf00201g00243	Flavonoid 3',5'-hydroxylase	Anthocyanin-EZ-Flavonoid 3’5’hydrolase-Petunia HT1	#N/A	-1.40512009889051	-1.9099442206053	-1.96853884901859
Peaxi162Scf00713g00038	Glutathione S-transferase family protein	Anthocyanin-EZ-Glutathione S-transferase (GST)-Petunia AN9	#N/A	-3.31039685853639	-1.69033696180648	-7.71847230746628
Peaxi162Scf00177g00620	Plasma membrane ATPase 4	Anthocyanin-EZ-P3A-ATPase PH-Petunia PH5	#N/A	-4.96010550448697	-2.99614432855376	-9.64568685802535
Peaxi162Scf00858g00215	phenylalanine ammonia-lyase 2	Anthocyanin-EZ-Phenylalanine Ammonialyase-Petunia PALa	#N/A	#N/A	-1.66703951874121	-3.75498894799041
Peaxi162Scf00338g00912	basic helix-loop-helix (bHLH) DNA-binding superfamily protein	Anthocyanin-TF-basic helix-loop-helix (bHLH) DNA-binding superfamily protein-Petunia AN1	#N/A	-1.53028840303042	-1.59724505379846	-5.45389828751626
Peaxi162Scf00119g00942	basic helix-loop-helix (bHLH) DNA-binding superfamily protein	Anthocyanin-TF-basic helix-loop-helix (bHLH) DNA-binding superfamily protein-Petunia JAF13	#N/A	-1.53633703539606	-2.81862839887074	-1.91300045641173
Peaxi162Scf00233g00069	Homeobox-leucine zipper protein ANTHOCYANINLESS 2	Anthocyanin-TF-Homeodomain leucine zipper (HD-Zip) protein-Petunia ANTHOCYANINLESS 2-like (ANL2L)	#N/A	#N/A	-1.56709663557073	-2.07112393323817
Peaxi162Scf00015g00043	Protein of unknown function (DUF630 and DUF632)	Anthocyanin-TF-Homeodomain leucine zipper (HD-Zip) protein-Petunia GLABRA2 (GL2)	#N/A	-4.04133593565822	-2.60265034235348	-5.67063157981996
Peaxi162Scf00118g00310	anthocyanin 2	Anthocyanin-TF-MYB DNA-binding superfamily protein-Petunia AN2	-3.27249549650824	-3.82462521930854	-2.6689857838274	-7.59015682962713
Peaxi162Scf03779g00019	myb domain protein 3	Anthocyanin-TF-MYB DNA-binding superfamily protein-Petunia MYB27	#N/A	-2.82480411940261	-2.18346495904358	-1.62882230651835
Peaxi162Scf01210g00002	anthocyanin 4	Anthocyanin-TF-MYB DNA-binding superfamily protein-Petunia MYBb/DEEP PURPLE (DPL)	-1.75414242538785	-2.9136549125676	-2.7762406307136	-3.82260609290094
Peaxi162Scf00521g00814	Unknown protein	Anthocyanin-TF-MYB DNA-binding superfamily protein-Petunia MYBX	#N/A	-5.24962242776455	-3.63169064439222	-8.4197846559683
Peaxi162Scf00366g00630	dihydroflavonol 4-reductase	Anthocyanin-EZ-dihydroflavonol 4-reductase-Petunia DFR	#N/A	-3.63687612889304	-2.09046829979617	-8.06385141440556
Peaxi162Scf00047g01225	Chalcone synthase A	Anthocyanin-EZ-Chalcone synthase a-Petunia CHSa	#N/A	-2.26746828646981	-2.78772143081384	-5.87205996216608
Peaxi162Scf00922g00026	MADS-box transcription factor 2	TF-MADS-typeII-Bclass-PI/GLO-Petunia axillaris GLO1 (FBP1)	#N/A	-1.04131980307284	#N/A	-5.62710445407322
Peaxi162Scf00218g00096	O-acyltransferase (WSD1-like) family protein		-5.21073035113608	-5.60459398744035	-6.76651753055787	-7.62737134748656
Peaxi162Scf00071g00830	3-hydroxyisobutyryl-coenzyme A hydrolase, putative, expressed		-4.83754654810991	-3.97752274179976	-3.89098406699756	-7.33143769158738
Peaxi162Scf00304g00126	UDP-Glycosyltransferase superfamily protein		-4.07688602458218	-5.51189213612302	-6.49286455371153	-8.7280164018338
Peaxi162Scf00064g00912	UDP-Glycosyltransferase superfamily protein		-4.04784878890692	-6.10592047403547	-3.04133469174224	-2.63801275925383
Peaxi162Scf00129g00143	UDP-Glycosyltransferase superfamily protein		-4.03797322835147	-5.38862134673976	-6.67176698916532	-7.77130474820177
Peaxi162Scf00016g01036	MATE efflux family protein		-3.17832579899111	#N/A	#N/A	-2.67807650589455
Peaxi162Scf00620g00235	Cell cycle regulated microtubule associated protein		-2.628235958937	-4.24806742190916	-5.95963942112918	-2.33552075711349
Peaxi162Scf00009g00047	NAD(P)-binding Rossmann-fold superfamily protein		-2.49470480238248	#N/A	#N/A	-1.31300948386819
Peaxi162Scf00347g00819			-2.44457773720507	-4.59103053715337	-2.83036376361109	-4.4127046343482
Peaxi162Scf00463g00134	AP2/B3-like transcriptional factor family protein, putative		-2.35462087353099	-4.50224641399171	-4.83155392095489	-5.10022296117682
Peaxi162Scf00922g00016	Hydroxyproline-rich glycoprotein family protein		-2.29830707289024	-2.30780062636591	#N/A	-2.13243623985607
Peaxi162Scf01184g00146	2-oxoisovalerate dehydrogenase subunit alpha 1 mitochondrial		-1.93128250242282	-1.71385892314317	-2.23482720007957	-2.07221005118203
Peaxi162Scf00404g00032	Glutaredoxin family protein		-1.90257791872318	-2.57433506639175	#N/A	-1.02653837379905
Peaxi162Scf00777g00521	myb domain protein 94		-1.80716967213056	#N/A	-1.33594720307686	-2.32118593185584
Peaxi162Scf00913g00322	cinnamyl alcohol dehydrogenase 9		-1.7794301289768	-2.00226807329009	-2.95221312029157	-2.7631145855373
Peaxi162Scf00297g00082	RING/U-box superfamily protein		-1.76354822004588	-4.13533028845959	-6.02057333331558	-5.0633295413105
Peaxi162Scf00185g00115	cytochrome P450, family 76 subfamily C, polypeptide 7		-1.73234998342684	#N/A	#N/A	-1.7335971601916
Peaxi162Scf00206g00029	ELMO/CED-12 family protein		-1.71817870064747	#N/A	#N/A	-1.86791239910591
Peaxi162Scf00797g00115	Remorin family protein		-1.69407017879102	-3.83971265753883	-3.43047016108781	-7.5405923775994
Peaxi162Scf00105g00110	Flavin-binding monooxygenase family protein		-1.68334882768159	-2.48507098035673	-1.56637891418639	-1.71980688614843
Peaxi162Scf00129g00132	Structural maintenance of chromosomes protein 4		-1.67937277400593	-2.3636109103774	-1.49085228233272	-1.19961962300869
Peaxi162Scf00045g00821	Long-chain-alcohol oxidase FAO1		-1.67883112107213	-2.71606341808657	-1.34642514418395	-1.01534914866203
Peaxi162Scf00207g00839	auxin-induced protein 13		-1.63970983321386	#N/A	#N/A	-3.41838511089285
Peaxi162Scf00012g02112	Transducin/WD40 repeat-like superfamily protein		-1.62032446099597	#N/A	#N/A	-1.08491899313263
Peaxi162Scf00000g00252	TCP family transcription factor 4		-1.61022287509881	-2.20101352047679	#N/A	-1.87934808028527
Peaxi162Scf01184g00015	2-oxoisovalerate dehydrogenase subunit alpha 1 mitochondrial		-1.58194118589417	-1.67571928761368	-2.32392708817601	-1.34058681002226
Peaxi162Scf00019g00211	Pentatricopeptide repeat-containing protein		-1.55040533065536	#N/A	-1.34929754099368	-1.85007252644021
Peaxi162Scf01211g00137	potassium channel in Arabidopsis thaliana 1		-1.53091842411332	-2.5265103193984	-3.27889047504432	-3.29771922270479
Peaxi162Scf00072g00226	Unknown protein		-1.52456502232766	-3.34017485969736	-3.09684206325361	-2.35736230449926
Peaxi162Scf00222g01019	multidrug resistance-associated protein 14		-1.51792498547151	-1.46981432174011	-2.07314056120327	-1.39825010534515
Peaxi162Scf01313g00025	Unknown protein		-1.4914219295035	#N/A	-1.2496739907682	-1.07815809332967
Peaxi162Scf00069g00202	TCP family transcription factor 4		-1.46441148302006	-2.34951127333624	-1.66852420600394	-3.09372423790844
Peaxi162Scf00083g00033	ABC transporter G family member 25		-1.45418586154212	-1.83907059760697	-1.13136291867488	-2.56013502881744
Peaxi162Scf00157g01313	Major facilitator superfamily protein		-1.45186884237557	#N/A	#N/A	-1.21575014078489
Peaxi162Scf00271g00054	HXXXD-type acyl-transferase family protein		-1.40241159522994	-3.45238338743427	-4.79074199601484	-5.37907386223026
Peaxi162Scf00034g01311	DNA photolyase family protein		-1.38668140814826	#N/A	#N/A	-1.9384864800435
Peaxi162Scf00160g00837	Branched-chain-amino-acid aminotransferase 6		-1.37896444733009	-2.45156559608593	-3.83627482952703	-2.76588088298998
Peaxi162Scf00165g01213	Unknown protein		-1.36415245942571	-2.66002539244128	#N/A	-3.33505396058729
Peaxi162Scf00075g01322	IQ-domain 13		-1.36298524589415	#N/A	#N/A	-1.7554070206744
Peaxi162Scf00057g00225	conserved hypothetical protein		-1.35749936327064	#N/A	#N/A	-1.03065988398885
Peaxi162Scf00075g01553	serine/threonine protein kinase 2		-1.34793450031787	-1.91133296309318	-2.23340398984746	-1.91707663911202
Peaxi162Scf00784g00410			-1.34500536397286	#N/A	-2.02694998818469	-3.61621425271094
Peaxi162Scf00569g00527	Ribonucleoside-diphosphate reductase large subunit		-1.31971730784796	-2.12335200452477	#N/A	-1.99244860745645
Peaxi162Scf00175g00531	Histone-lysine N-methyltransferase ATX1, putative isoform 1		-1.30190686848216	#N/A	#N/A	-1.21622633042945
Peaxi162Scf00132g00056	Unknown protein		-1.29895850889105	-2.24598659151698	-2.11691445218622	-2.03360795104997
Peaxi162Scf00087g00513	3-ketoacyl-CoA synthase 1		-1.29224573893291	-1.01105143441344	-1.20608225835598	-3.19938708297392
Peaxi162Scf00087g02228	Unknown protein		-1.28097794022554	-2.82089444285718	-4.39071848964138	-2.47045026364446
Peaxi162Scf00111g01478	BES1/BZR1 homolog 4		-1.27710923303732	-1.6326729246002	-1.40606932890863	-4.17252178987593
Peaxi162Scf00192g00043	TCP family transcription factor		-1.25689651120427	-1.64930855387823	-1.01670029593095	-1.20878082154457
Peaxi162Scf00380g00711	lysine histidine transporter 1		-1.25254339700144	#N/A	#N/A	-1.52164785118391
Peaxi162Scf00341g00027	Tesmin/TSO1-like CXC domain-containing protein		-1.25247306026264	-1.53714206687819	#N/A	-2.05715677494087
Peaxi162Scf00548g00024	Galactosyl transferase GMA12/MNN10 family protein		-1.25063881952663	-1.0650070086521	-1.19624794962317	-2.31331793665436
Peaxi162Scf00362g00651	Protein MCM10 homolog		-1.22652068733177	-2.54659861857971	#N/A	-1.6152931497281
Peaxi162Scf00129g01674	integral membrane protein MviN		-1.20747336444636	#N/A	#N/A	-2.44206271021436
Peaxi162Scf00223g01515	LisH dimerisation motif		-1.19870584321084	-2.34448606587375	#N/A	-2.06246883406176
Peaxi162Scf00205g01018	MATE efflux family protein		-1.19544075861548	-1.05793622791665	#N/A	-2.81810872509908
Peaxi162Scf00190g00011	Cytochrome P450 superfamily protein		-1.19067337790777	#N/A	#N/A	-1.32244169386748
Peaxi162Scf00019g00174	BEL1-like homeodomain 2		-1.1860850036828	#N/A	-1.07946571020878	-2.37398996681918
Peaxi162Scf00020g00723	Origin recognition complex subunit 5		-1.18570765769764	-1.28021470917736	#N/A	-3.03108108786107
Peaxi162Scf00441g00015	DNA (cytosine-5)-methyltransferase 1		-1.18506621895224	-1.70862434054205	#N/A	-1.20724131422353
Peaxi162Scf00016g01521	ATP binding microtubule motor family protein		-1.14688181131555	-2.86387706910809	#N/A	-1.39485557700283
Peaxi162Scf00860g00043	GDSL esterase/lipase		-1.13387881530381	-1.36890194515914	-2.38573302478453	-3.14743433957968
Peaxi162Scf00825g00118	Cytochrome P450 superfamily protein		-1.11578517068709	#N/A	#N/A	-1.07103043325294
Peaxi162Scf00105g00616	DDT domain superfamily		-1.10819265331225	#N/A	#N/A	-2.34792584494307
Peaxi162Scf00758g00012	tospovirus resistance protein C		-1.10653275795276	-1.48094559255158	#N/A	-1.95892984998818
Peaxi162Scf00013g03018	arginase		-1.08165498484124	-2.26815257061166	-1.40644502418739	-2.054588799172
Peaxi162Scf02065g00021	Nucleotide-diphospho-sugar transferases superfamily protein		-1.07999980123092	-1.88776183107965	-2.99087183666087	-4.26059134335404
Peaxi162Scf00860g00429	Subtilisin-like serine endopeptidase family protein		-1.04531351275177	-2.09761174128321	-1.60303642181335	-2.69649506403612
Peaxi162Scf01086g00025	histone H2A 10		-1.03271536694884	-1.06476283357857	#N/A	-1.10957705175702
Peaxi162Scf00005g04017	conserved hypothetical protein		-1.02925542715861	#N/A	#N/A	-1.92200302982295
Peaxi162Scf00391g00619	bZIP family transcription factor		-1.01177172704368	#N/A	#N/A	-1.34176586121443
Peaxi162Scf00922g00210	BRCT domain-containing DNA repair protein		-1.00727215959402	#N/A	#N/A	-1.4860317665449
Peaxi162Scf00428g00317	conserved hypothetical protein		-1.00610664476708	-2.95501066396628	#N/A	-1.51026569353193
Peaxi162Scf00023g00417	O-acyltransferase (WSD1-like) family protein		#N/A	-5.25434565121303	-7.68385272231979	-8.65019002574494
Peaxi162Scf00390g00826	Cation/H(+) antiporter 14		#N/A	-4.85753704250083	-3.6820254493961	-3.68503031250623
Peaxi162Scf00304g00226	laccase 12		#N/A	-4.8490787941715	-3.21072703324118	-4.8066561828676
Peaxi162Scf00181g00073	Retrotransp		#N/A	-4.68103149916244	#N/A	-5.69135467097897
Peaxi162Scf00390g00825	GDSL esterase/lipase		#N/A	-4.66350246795039	#N/A	-4.95098790262333
Peaxi162Scf00160g00126	sulfotransferase 17		#N/A	-4.30723950961295	#N/A	-1.86361974430933
Peaxi162Scf00517g00315	Unknown protein		#N/A	-4.08365153428778	-6.59872009048715	-3.11926489952257
Peaxi162Scf00207g00234	40S ribosomal protein S27-2		#N/A	-3.93736688890562	-3.99701476149407	-1.11447648521153
Peaxi162Scf00014g00041	2-oxoglutarate (2OG) and Fe(II)-dependent oxygenase superfamily protein		#N/A	-3.77415735438314	-4.82782970787665	-7.29403104296069
Peaxi162Scf00160g00833	HXXXD-type acyl-transferase family protein		#N/A	-3.73554055804099	-2.18320992720054	-8.18431194987427
Peaxi162Scf00469g00525	Protein kinase superfamily protein		#N/A	-3.68833979842112	-1.74379984101971	-2.08726538828027
Peaxi162Scf00081g01223	Cytochrome b5		#N/A	-3.60220139209682	-2.09501383386462	-8.14351322328806
Peaxi162Scf00352g01036	Unknown protein		#N/A	-3.58320676615233	-2.5487203463444	-2.67289131711343
Peaxi162Scf00140g01133	beta glucosidase 11		#N/A	-3.47438247503808	-2.59798069949868	-5.60633936483542
Peaxi162Scf00269g01617	GDSL esterase/lipase		#N/A	-3.40340695616099	-5.22089719446122	-3.05078986622765
Peaxi162Scf00323g00027	receptor like protein 33		#N/A	-3.40060224784919	-6.23886160696182	-2.22570755326819
Peaxi162Scf00135g01012	GRF1-INTERACTING FACTOR 1 family protein		#N/A	-3.33994676785064	-3.74062624627667	-2.64922940575928
Peaxi162Scf01149g00027	expansin B4		#N/A	-3.12519380503265	-4.34304939277683	-3.29445917046265
Peaxi162Scf00057g00323	MATE efflux family protein		#N/A	-3.04947059220176	-2.0214894612673	-7.51157255117312
Peaxi162Scf00392g00735	glycolipid transfer protein 1		#N/A	-2.98197754319504	-3.31884698725021	-3.19929450775836
Peaxi162Scf00104g01210	alpha/beta-Hydrolases superfamily protein		#N/A	-2.95020756702162	-3.2684773294493	-4.43962308359856
Peaxi162Scf01087g00122	Domain of unknown function (DUF303)		#N/A	-2.47005670423036	-3.72595216098326	-7.84717153791067
Peaxi162Scf00886g00028	myb domain protein 111		#N/A	-2.41311337318548	-6.8436911021127	-3.4081333259541
Peaxi162Scf00472g00077	WRKY family transcription factor family protein		#N/A	-2.40057963112461	-2.52031126637673	-4.14658716441662
Peaxi162Scf00011g00368	Unknown protein		#N/A	-2.35027484783264	#N/A	-2.64411333729324
Peaxi162Scf00368g00015	RING/U-box superfamily protein		#N/A	-2.34369348845233	-4.35858349226479	-2.72036644086224
Peaxi162Scf00248g00003	UDP-Glycosyltransferase superfamily protein		#N/A	-2.2929340544019	-2.44097102340113	-1.88529667571276
Peaxi162Scf00677g00336	UDP-Glycosyltransferase superfamily protein		#N/A	-2.28691752376187	-2.46845431443384	-4.05792939231882
Peaxi162Scf00011g00016	Basic blue protein		#N/A	-2.27537104620186	-3.93527316965803	-3.4358418729202
Peaxi162Scf00517g00625	Cytochrome b5		#N/A	-2.20505692677844	-1.95411177961039	-4.14968339480739
Peaxi162Scf00300g00048	cytochrome P450, family 71 subfamily A, polypeptide 22		#N/A	-2.196678340689	-2.9451259985859	-3.46460595550143
Peaxi162Scf00037g01418	Epoxide hydrolase 3		#N/A	-2.18215043299589	-3.90719579328033	-3.23160075736605
Peaxi162Scf00231g00813	Protein kinase superfamily protein		#N/A	-2.13865340212074	-1.92366113387966	-3.36070602365141
Peaxi162Scf01607g00012	conserved hypothetical protein		#N/A	-2.12744709565028	#N/A	-2.25113287530331
Peaxi162Scf00244g01216	pleiotropic drug resistance 6		#N/A	-2.11576491207796	-4.63849441604976	-2.15774048180885
Peaxi162Scf00202g00313	Enoyl-		#N/A	-2.06904630037111	-4.59090038360005	-3.80446397899203
Peaxi162Scf00262g00044	Cytochrome P450 superfamily protein		#N/A	-2.05917414944976	-5.12777943157447	-1.4489207046087
Peaxi162Scf00100g00017	HXXXD-type acyl-transferase family protein		#N/A	-1.96943653402724	-2.48266740272607	-2.14161498305532
Peaxi162Scf00078g01219	Chitinase family protein		#N/A	-1.96634894361063	-3.64294627387448	-2.29766813522497
Peaxi162Scf00188g00068	Unknown protein		#N/A	-1.96477272822026	#N/A	-3.44029651627466
Peaxi162Scf00250g00037	120 kDa pistil extensin-like protein		#N/A	-1.9620662062117	#N/A	-2.9174858093169
Peaxi162Scf00228g00323	GDSL esterase/lipase		#N/A	-1.95996066270642	#N/A	-3.84538477271062
Peaxi162Scf00367g00737	Leucine-rich repeat protein kinase family protein		#N/A	-1.90498001347076	-2.39047076207359	-1.4667858383792
Peaxi162Scf00747g00120	PATATIN-like protein 6		#N/A	-1.87233708147306	#N/A	-1.39998433318102
Peaxi162Scf00083g01919	Aldehyde dehydrogenase family 3 member F1		1.04398142751027	-1.83552326026687	-1.58767542378786	-3.0937632991397
Peaxi162Scf00753g00015	Core-2/I-branching beta-1,6-N-acetylglucosaminyltransferase family protein		#N/A	-1.81439424231128	#N/A	-3.30716164928151
Peaxi162Scf00643g00645	Homeobox-leucine zipper protein HDG11		#N/A	-1.81422063145366	-2.44550441036927	-1.44078347771778
Peaxi162Scf83467g00004			#N/A	-1.81410593216953	-2.10619021964368	-1.30557937620753
Peaxi162Scf00166g01118	myb domain protein 16		#N/A	-1.77187443848757	-2.05778333652105	-1.32055449689573
Peaxi162Scf00164g00126	AT-hook motif nuclear-localized protein 20		#N/A	-1.77114686789597	-4.87620839769961	-3.10604958143987
Peaxi162Scf00604g00016	Pentatricopeptide repeat-containing protein		#N/A	-1.75538886879446	-4.21940624027118	-2.15393073923677
Peaxi162Scf00005g00006	dicarboxylate/tricarboxylate carrier		#N/A	-1.74979418848283	-2.20738738150325	-1.62866651050241
Peaxi162Scf00945g00122	Unknown protein		#N/A	-1.72566162013325	-2.45170428973602	-3.25565141357758
Peaxi162Scf00372g00102	Unknown protein		#N/A	-1.71907252907305	-2.21976294296703	-5.00765504098543
Peaxi162Scf00102g01739	Unknown protein		#N/A	-1.71010312943347	-1.01385618824225	-1.22403112768128
Peaxi162Scf00016g01421	Unknown protein		#N/A	-1.70963103498624	-1.11569111788639	-1.32532180913105
Peaxi162Scf00005g00017			#N/A	-1.7035061429849	#N/A	-2.69502138289065
Peaxi162Scf00016g01634	Peptidyl-prolyl cis-trans isomerase D		#N/A	-1.67508067311441	-1.49485268518276	-1.02105710014341
Peaxi162Scf00428g00418	RING/U-box superfamily protein		#N/A	-1.65121482280065	-2.40446073850344	-2.72451191648846
Peaxi162Scf00034g00114	alpha/beta-Hydrolases superfamily protein		#N/A	-1.64623947307495	#N/A	-1.31740442692423
Peaxi162Scf01294g00115	Cupredoxin superfamily protein		#N/A	-1.63813487263196	-2.72061557386418	-1.06619312371535
Peaxi162Scf00207g00940			#N/A	-1.59759165783574	-2.3193011365384	-3.80784477378654
Peaxi162Scf00066g01632	Unknown protein		#N/A	-1.59527605986777	-1.19267183548603	-1.91170588808545
Peaxi162Scf00474g00019	Synaptic vesicle 2-related protein		#N/A	-1.59008849347052	-1.73461842724667	-2.36843512073214
Peaxi162Scf00025g00283	Transducin/WD40 repeat-like superfamily protein		#N/A	-1.58211684150177	-3.10758927357034	-4.27938731821304
Peaxi162Scf00820g00019	Unknown protein		#N/A	-1.56735053129542	-2.38701040522708	-2.19333585084001
Peaxi162Scf00025g02620	Endonuclease or glycosyl hydrolase, putative isoform 2 partial		#N/A	-1.55909222594645	-1.54042142013505	-1.20316940165081
Peaxi162Scf01075g00006	MATE efflux family protein		#N/A	-1.54580744806976	-2.37867940748738	-2.19225858014031
Peaxi162Scf00034g00049	Transducin/WD40 repeat-like superfamily protein		#N/A	-1.54162464771383	-1.92479490649001	-2.29416973395564
Peaxi162Scf00167g00138	CBL-interacting protein kinase 20		#N/A	-1.54031231288863	-1.06649417223657	-3.02006411657638
Peaxi162Scf00118g00042	Pectinacetylesterase family protein		#N/A	-1.52562805687132	-2.48854949980281	-3.49013524563261
Peaxi162Scf00146g00319	Polyadenylate-binding protein 7		#N/A	-1.51409924352852	-2.92254740205176	-4.37511761385216
Peaxi162Scf00875g00019	Endochitinase A		#N/A	-1.48848786581606	-2.43472387702826	-3.00212935265188
Peaxi162Scf00024g02217	1-aminocyclopropane-1-carboxylate oxidase-1-like protein		#N/A	-1.48548765083961	-3.1819115594398	-3.61110471272515
Peaxi162Scf00394g00716	RNI-like superfamily protein		#N/A	-1.48269330826829	-2.2393476441213	-2.82845952635088
Peaxi162Scf00770g00126	Long-chain-fatty-acid--CoA ligase 5		#N/A	-1.48205864542274	-2.51575468451618	-2.00553137382666
Peaxi162Scf00700g00136	FUNCTIONS IN: molecular_function unknown		#N/A	-1.4790100654826	-2.32534819104659	-1.62352659382106
Peaxi162Scf00102g01865	3-oxoacyl-		#N/A	-1.43725201854209	-1.29369229382193	-2.51876500444383
Peaxi162Scf00981g00018	Protein kinase superfamily protein		#N/A	-1.42744763558359	-1.47089518294371	-1.06598219352752
Peaxi162Scf00599g00048	Cupredoxin superfamily protein		#N/A	-1.417316761889	-2.04390008627503	-2.07273844796369
Peaxi162Scf00993g00331	Peptidyl-prolyl cis-trans isomerase D		#N/A	-1.4096039757324	-1.34596924002459	-2.95008141902233
Peaxi162Scf00001g00433	alpha/beta-Hydrolases superfamily protein		#N/A	-1.40931550802826	-1.25825813222256	-1.80974891238493
Peaxi162Scf01171g00006	Eukaryotic protein of unknown function (DUF914)		#N/A	-1.39298921956977	-2.15787102610011	-4.64736171437808
Peaxi162Scf00016g03457			#N/A	-1.38918562806981	-1.69040540575776	-3.28828736875965
Peaxi162Scf01061g00130	PENTATRICOPEPTIDE REPEAT 596		#N/A	-1.38751611245349	#N/A	-1.22125298366836
Peaxi162Scf00330g00620	ATP-dependent zinc metalloprotease FtsH		#N/A	-1.36716165936746	-1.38766926818442	-1.9670026549367
Peaxi162Scf00732g00136	Leucine-rich repeat protein kinase family protein		#N/A	-1.36589972908281	-2.31687172046542	-1.13008537359085
Peaxi162Scf00083g01219	Pectin lyase-like superfamily protein		#N/A	-1.32818161417074	-3.38265209702773	-1.75112179316136
Peaxi162Scf00673g00223	Adenine nucleotide alpha hydrolases-like superfamily protein		#N/A	-1.32477928769218	-2.37962691654423	-1.56129133032084
Peaxi162Scf00010g00022	Leucine-rich receptor-like protein kinase family protein		#N/A	-1.30827764664337	-1.42300497505073	-1.63304223239632
Peaxi162Scf00877g00131	MATE efflux family protein		#N/A	-1.29907125387879	-2.56058828064058	-2.29174754054582
Peaxi162Scf00620g00014	Leucine-rich receptor-like protein kinase family protein		#N/A	-1.29666665802468	-1.29609153505468	-1.54737154039572
Peaxi162Scf01554g00011	cyclin a2		#N/A	-1.2918239674911	-1.31653451699521	-2.0981560968122
Peaxi162Scf00328g00619	Protein of unknown function (DUF630 and DUF632)		#N/A	-1.29124464003872	-1.85087273256355	-1.58842901881258
Peaxi162Scf00688g00223	GDSL esterase/lipase		#N/A	-1.27510777298191	-2.40955966913946	-4.13678494932801
Peaxi162Scf00167g01221	Chalcone-flavanone isomerase family protein		#N/A	-1.25489420430712	-1.9639462094583	-2.23633940179591
Peaxi162Scf00039g01012	inositol polyphosphate 5-phosphatase I		#N/A	-1.25428201397995	-2.47880285464775	-1.56767060002868
Peaxi162Scf00034g00413	AMP-dependent synthetase and ligase family protein		#N/A	-1.24096056466306	-2.36797166052619	-2.13006162172864
Peaxi162Scf01056g00029	Endo-1,3(4)-beta-glucanase 1		#N/A	-1.23827393771269	-1.67331105373762	-1.0421461320564
Peaxi162Scf00128g00646	Estradiol 17-beta-dehydrogenase 12		#N/A	-1.229535287702	-1.75685197844633	-3.03481810294043
Peaxi162Scf00618g00531	G-type lectin S-receptor-like serine/threonine-protein kinase		#N/A	-1.22842360094039	-1.55539760992202	-1.07493808374709
Peaxi162Scf00035g00711	SNARE associated Golgi protein family		#N/A	-1.22794965851781	#N/A	-2.41150069828368
Peaxi162Scf00877g00142	MATE efflux family protein		#N/A	-1.205813249443	-1.98303549230942	-1.90858671948425
Peaxi162Scf01044g00225	Tetratricopeptide repeat (TPR)-like superfamily protein		#N/A	-1.20413343769735	-1.19123617732659	-1.37844940339454
Peaxi162Scf00401g00416			#N/A	-1.19343476724866	#N/A	-1.27936976563359
Peaxi162Scf00480g00058	Homeobox-leucine zipper protein family		#N/A	-1.18879239936103	-1.31140307715236	-1.6660005862621
Peaxi162Scf00767g00520	Phosphatidylinositol-4-phosphate 5-kinase family protein		#N/A	-1.18307765086107	#N/A	-1.07399370662999
Peaxi162Scf01039g00238	Rho GTPase-activating protein 2		#N/A	-1.17600735347938	#N/A	-2.68006988324954
Peaxi162Scf00469g00065	conserved hypothetical protein		#N/A	-1.15740164746135	#N/A	-2.22077119970672
Peaxi162Scf00064g00530	Protein NRT1/ PTR FAMILY 8.2		#N/A	-1.15139884020481	-2.27350691890498	-1.50928371079169
Peaxi162Scf00129g01233	NAD(P)-binding Rossmann-fold superfamily protein		#N/A	-1.12611421848095	-1.73110394755971	-3.07721676590166
Peaxi162Scf01419g00122	EamA-like transporter family isoform 1		#N/A	-1.12456125012581	-1.65138425427577	-1.30806901138856
Peaxi162Scf00071g00212	Pectinacetylesterase family protein		#N/A	-1.12279358619506	#N/A	-1.47602398549949
Peaxi162Scf01165g00215	SHV3-like 1		#N/A	-1.11943795771872	-3.05885646112461	-4.16850629593948
Peaxi162Scf00620g00119	armadillo repeat kinesin 3		#N/A	-1.11762752266874	-1.39317568133056	-1.49406427818216
Peaxi162Scf00075g01329	Eukaryotic protein of unknown function (DUF842)		#N/A	-1.11024809731365	#N/A	-1.12264441405993
Peaxi162Scf00016g00234	UDP-Glycosyltransferase superfamily protein		#N/A	-1.10276894682851	-2.17124662562309	-2.20380345961276
Peaxi162Scf00828g00210	ARM repeat superfamily protein, putative isoform 4		#N/A	-1.10125215052036	#N/A	-1.71010690210289
Peaxi162Scf00714g00435	calmodulin binding protein, putative		#N/A	-1.0912372399641	-1.25428361180926	-1.75339904762136
Peaxi162Scf00362g00638	RAC-like GTP binding protein 5		#N/A	-1.07864900947677	-2.84409896464333	-2.1114556814666
Peaxi162Scf01125g00111	SBP (S-ribonuclease binding protein) family protein		#N/A	-1.0761193444743	#N/A	-1.10825779979969
Peaxi162Scf00038g01525	Histone-binding protein RBBP4		#N/A	-1.07469998576751	#N/A	-1.39226390802805
Peaxi162Scf00074g01913	Protein of unknown function (DUF604)		#N/A	-1.07069877662302	#N/A	-1.27635974738665
Peaxi162Scf00392g00516	alpha/beta-Hydrolases superfamily protein		#N/A	-1.04623643188759	-2.63860313989047	-1.70386048427109
Peaxi162Scf04040g00005	Na+/H+ (sodium hydrogen) exchanger 3		#N/A	-1.04589211743215	-2.21002203360395	-2.66556834491934
Peaxi162Scf00777g00049	Unknown protein		#N/A	-1.04328625199803	-3.6644476784979	-2.91161379356183
Peaxi162Scf00040g00138	Alcohol-forming fatty acyl-CoA reductase		#N/A	-1.0406512402283	-2.34991200754299	-2.53329639841257
Peaxi162Scf01113g00005	Unknown protein		#N/A	-1.0379040799258	-1.86765598448824	-1.42636009861813
Peaxi162Scf01041g00311	ORF, able to induce HR-like lesions		#N/A	-1.03501086378105	-1.92564689965461	-1.2710843923993
Peaxi162Scf00089g01634	Kinetochore protein spc25, putative		#N/A	-1.03350217181319	#N/A	-1.01727951410893
Peaxi162Scf00597g00824	conserved hypothetical protein		#N/A	-1.03343483115842	#N/A	-1.4347829279129
Peaxi162Scf00679g00318	XB3 ortholog 1 in Arabidopsis thaliana		#N/A	-1.0318506944606	#N/A	-2.88566709260221
Peaxi162Scf00419g00016	Unknown protein		#N/A	-1.02752566026953	-2.06506422509826	-1.42944404886036
Peaxi162Scf00061g00119	Exostosin family protein		#N/A	-1.02313978657403	-1.52982066457058	-1.27928462544079
Peaxi162Scf00314g00534	serine carboxypeptidase-like 45		#N/A	-1.02083311025833	-2.46678300784761	-1.9521405492423
Peaxi162Scf01086g00028	zinc finger (C2H2 type) family protein		#N/A	-1.01888436989447	-1.48544648489061	-2.34456632520833
Peaxi162Scf00160g00516	GATA type zinc finger transcription factor family protein		#N/A	-1.01300070754216	-1.51013224436293	-1.24980048634496
Peaxi162Scf00185g01623	cytochrome P450, family 71 subfamily A, polypeptide 21		#N/A	#N/A	-6.79668894295784	-6.80125353800289
Peaxi162Scf00479g00435	TRICHOME BIREFRINGENCE-LIKE 19		#N/A	#N/A	-6.07238375942434	-3.23307441366008
Peaxi162Scf00401g00018	HXXXD-type acyl-transferase family protein		#N/A	#N/A	-5.80134095809089	-2.87924801854975
Peaxi162Scf00013g02711	Plant invertase/pectin methylesterase inhibitor superfamily		#N/A	#N/A	-5.56256943775989	-8.43913170560974
Peaxi162Scf00064g00738	Peroxidase superfamily protein		#N/A	#N/A	-5.1532974999166	-3.87061007070784
Peaxi162Scf00746g00510	Unknown protein		#N/A	#N/A	-5.00527420140683	-4.70922698860512
Peaxi162Scf00037g01115	formin homolog 6		#N/A	#N/A	-4.73663018695483	-3.56368231302472
Peaxi162Scf00308g00076	Unknown protein		#N/A	#N/A	-4.68001740439969	-4.52266454367756
Peaxi162Scf00746g00410	Unknown protein		#N/A	#N/A	-4.61278386868183	-5.20494686114287
Peaxi162Scf00746g00412	Unknown protein		#N/A	#N/A	-3.7940511508076	-3.7846252548432
Peaxi162Scf00746g00027	RNase Phy4		#N/A	#N/A	-3.75137681181353	-5.52917124780143
Peaxi162Scf00705g00001	Unknown protein		#N/A	#N/A	-3.70888913259774	-4.35028412867663
Peaxi162Scf02151g00011	RNase Phy4		#N/A	#N/A	-3.67072517604531	-4.11923246176628
Peaxi162Scf00012g03216	Protein of unknown function (DUF604)		#N/A	#N/A	-3.61734681309695	-2.09152584954581
Peaxi162Scf00517g00115	Flavin-binding monooxygenase family protein		#N/A	#N/A	-3.55305678087797	-3.69161770732932
Peaxi162Scf00198g00911	alpha/beta-Hydrolases superfamily protein		#N/A	#N/A	-3.2938517362427	-2.22941260827616
Peaxi162Scf00149g01111	SBP (S-ribonuclease binding protein) family protein		#N/A	#N/A	-3.29107852083671	-2.79800041629579
Peaxi162Scf00131g01119	TRICHOME BIREFRINGENCE-LIKE 19		#N/A	#N/A	-3.26536411372108	-3.68572639269819
Peaxi162Scf00314g00825	forkhead-associated domain-containing protein / FHA domain-containing protein		#N/A	#N/A	-3.2407930794684	-2.30768661065673
Peaxi162Scf00263g00093	Unknown protein		#N/A	#N/A	-3.23188175384291	-7.28813509879982
Peaxi162Scf00001g04022	Protein of unknown function, DUF538		#N/A	#N/A	-3.19924562146042	-2.4945981251834
Peaxi162Scf00297g00109	Unknown protein		#N/A	#N/A	-3.17820585508495	-6.24465138274578
Peaxi162Scf00045g00143	Leucine-rich repeat protein kinase family protein		#N/A	#N/A	-3.12983092241811	-2.27117903741074
Peaxi162Scf00919g00048	Unknown protein		#N/A	#N/A	-3.08459690889403	-1.90236883810689
Peaxi162Scf00041g00432	beta-D-xylosidase 4		#N/A	#N/A	-3.03676461006353	-4.31338045431874
Peaxi162Scf00047g00152	C2H2-like zinc finger protein		#N/A	#N/A	-3.03014586049633	-4.45163621633165
Peaxi162Scf00038g00227	Exostosin family protein		#N/A	#N/A	-3.03011213029302	-3.51505940261385
Peaxi162Scf00907g00226	B3 domain-containing protein		#N/A	#N/A	-2.97327247262054	-2.1056365116083
Peaxi162Scf00041g01811	myb domain protein 93		#N/A	#N/A	-2.95114190742851	-2.07610964495393
Peaxi162Scf00110g00123	CHY-type/CTCHY-type/RING-type Zinc finger protein		#N/A	#N/A	-2.93520539978837	-3.20455852189016
Peaxi162Scf00420g00613	exocyst subunit exo70 family protein C2		#N/A	#N/A	-2.93371296664366	-3.96294643335016
Peaxi162Scf00041g00433	Glycosyl hydrolase family protein		#N/A	#N/A	-2.9179233172585	-3.64029178400648
Peaxi162Scf00231g00316	Pentatricopeptide repeat-containing protein		#N/A	#N/A	-2.90705968731009	-2.72486099112929
Peaxi162Scf00377g00017	Unknown protein		#N/A	#N/A	-2.83919051070344	-5.32553085446907
Peaxi162Scf00877g00137	Unknown protein		#N/A	#N/A	-2.83494963261766	-2.11428462485882
Peaxi162Scf00429g00052	Unknown protein		#N/A	#N/A	-2.83185658012516	-5.07800385981259
Peaxi162Scf00185g00823			#N/A	#N/A	-2.82077054844185	-5.88956517180044
Peaxi162Scf00120g01410	Unknown protein		#N/A	#N/A	-2.81803287553057	-4.64158309829228
Peaxi162Scf00128g00176	Pentatricopeptide repeat-containing protein		#N/A	#N/A	-2.74798784523364	-2.32936237523436
Peaxi162Scf00540g00520	Leucine-rich receptor-like protein kinase family protein		#N/A	#N/A	-2.73682458408705	-3.20278568482438
Peaxi162Scf00455g00811	Pectinacetylesterase family protein		#N/A	#N/A	-2.72362022799874	-2.5401150025541
Peaxi162Scf00029g02812	Copper-exporting P-type ATPase A		#N/A	#N/A	-2.72337708154328	-2.6925513546089
Peaxi162Scf00039g00814	Unknown protein		#N/A	#N/A	-2.66809620565997	-4.51662544877799
Peaxi162Scf00207g01153	Hydroxyproline-rich glycoprotein family protein, putative		#N/A	#N/A	-2.65488187521842	-1.71630397830849
Peaxi162Scf00303g00059			#N/A	#N/A	-2.65441174758633	-1.89474535797785
Peaxi162Scf00174g00314	Nodulin MtN21 /EamA-like transporter family protein		#N/A	#N/A	-2.64293758923883	-4.04847860829152
Peaxi162Scf00945g00121	nucleolar protein gar2-related		#N/A	#N/A	-2.57001550865063	-3.81162422521523
Peaxi162Scf00015g00098	LOB domain-containing protein 41		#N/A	#N/A	-2.54088345570313	-1.58076763135176
Peaxi162Scf00300g00518	Cyclopropane-fatty-acyl-phospholipid synthase		#N/A	#N/A	-2.53453244814208	-2.04846497958547
Peaxi162Scf00399g00924	glutathione S-transferase 7		#N/A	#N/A	-2.53223936501385	-5.4795643246827
Peaxi162Scf00444g00423	ATP binding microtubule motor family protein, putative isoform 1		#N/A	#N/A	-2.51547482298069	-6.60604278782604
Peaxi162Scf00575g00047	Leucine-rich repeat protein kinase family protein		#N/A	#N/A	-2.48483484848593	-1.54364791553477
Peaxi162Scf00009g00042	Unknown protein		#N/A	#N/A	-2.45873222416673	-3.46382193439512
Peaxi162Scf00128g01525	11-beta-hydroxysteroid dehydrogenase 1B		#N/A	#N/A	-2.39295521758046	-6.13009264483652
Peaxi162Scf01313g00120	Phosphatidylinositol glycan, putative		#N/A	#N/A	-2.38606924813247	-3.7309965568751
Peaxi162Scf00540g00523	Leucine-rich receptor-like protein kinase family protein		#N/A	#N/A	-2.31928684074555	-2.34456163464307
Peaxi162Scf00038g00226	Exostosin family protein		#N/A	#N/A	-2.31432445722695	-6.10150979868222
Peaxi162Scf00362g00249	lysm domain GPI-anchored protein 2 precursor		#N/A	#N/A	-2.31226098930112	-1.85358267880169
Peaxi162Scf00071g01911	GDSL esterase/lipase		#N/A	#N/A	-2.23283945399862	-1.24443126929341
Peaxi162Scf00660g00083	Translation initiation factor SUI1 family protein		#N/A	#N/A	-2.1781393725398	-3.49761966846281
Peaxi162Scf00299g00342	HVA22 A, putative isoform 2		#N/A	#N/A	-2.17566379957345	-2.45605888119367
Peaxi162Scf00732g10028	#N/A		#N/A	#N/A	-2.16016529066216	-1.0113393933795
Peaxi162Scf01056g00247	NAD(P)-binding Rossmann-fold superfamily protein		#N/A	#N/A	-2.14862006225074	-1.39547141476788
Peaxi162Scf00394g00426	Fatty acyl-CoA reductase 8		#N/A	#N/A	-2.14842165745652	-7.70684569112622
Peaxi162Scf00003g04342	squamosa promoter binding protein-like 15		#N/A	#N/A	-2.14289361534433	-2.4242781564784
Peaxi162Scf00191g10112	#N/A		#N/A	#N/A	-2.14147025558768	-1.20745700338211
Peaxi162Scf00394g00418	Peroxidase superfamily protein		#N/A	#N/A	-2.12967758102543	-5.75191226023355
Peaxi162Scf00451g00939	IQ-domain 30		#N/A	#N/A	-2.08124892730943	-1.10480190934903
Peaxi162Scf00020g00076	cytochrome P450, family 86 subfamily A, polypeptide 2		#N/A	#N/A	-2.06901265156909	-2.77072055410327
Peaxi162Scf00323g00718	Nucleotide-sugar transporter family protein		#N/A	#N/A	-2.06775166729897	-4.65650428855924
Peaxi162Scf00456g00213	Homeobox-leucine zipper protein ROC3		#N/A	#N/A	-2.06275088107333	-1.25049647683927
Peaxi162Scf00038g02334	Unknown protein		#N/A	#N/A	-2.05455039978895	-1.67296535560915
Peaxi162Scf01662g00005	Unknown protein		#N/A	#N/A	-2.0519833822619	-2.05620875777319
Peaxi162Scf00652g00036	2-oxoglutarate (2OG) and Fe(II)-dependent oxygenase superfamily protein		#N/A	#N/A	-2.04068663421014	-2.90913990866436
Peaxi162Scf00010g00344	Late embryogenesis abundant (LEA) hydroxyproline-rich glycoprotein family		#N/A	#N/A	-2.03939234065114	-1.01739003632048
Peaxi162Scf00001g00351	Unknown protein		#N/A	#N/A	-2.03465837046381	-1.63392944276345
Peaxi162Scf00110g00104	Sulfite exporter TauE/SafE family protein		#N/A	#N/A	-2.0189841607473	-5.08943726958506
Peaxi162Scf00017g02910	conserved hypothetical protein		#N/A	#N/A	-2.01545212786165	-2.36981360890813
Peaxi162Scf00009g01717	SGNH hydrolase-type esterase superfamily protein		#N/A	#N/A	-2.00307152608349	-2.70534916598569
Peaxi162Scf00128g00834	3-oxoacyl-		#N/A	#N/A	-1.99964816630574	-1.38819282263514
Peaxi162Scf00915g00122	Homeobox-leucine zipper protein ROC7		#N/A	#N/A	-1.99355346746539	-2.50103253264718
Peaxi162Scf00054g00234	EXORDIUM like 3		#N/A	#N/A	-1.98692958965618	-2.02435665766201
Peaxi162Scf00328g00105	Unknown protein		#N/A	#N/A	-1.96404716479531	-1.49019864613259
Peaxi162Scf00951g00336	Leucine-rich repeat protein kinase family protein		#N/A	#N/A	-1.95374728063394	-3.72221942126608
Peaxi162Scf00467g00920	3-ketoacyl-CoA synthase 11		#N/A	#N/A	-1.94648157988435	-2.62422762828178
Peaxi162Scf00148g00149	DEAD-box ATP-dependent RNA helicase 37		#N/A	#N/A	-1.93581472255887	-1.96391380758472
Peaxi162Scf00274g00075	phytochrome kinase substrate-related		#N/A	#N/A	-1.93046641857436	-1.89201389528534
Peaxi162Scf00029g01515	Unknown protein		#N/A	#N/A	-1.92792200027458	-1.70974868534382
Peaxi162Scf00486g00310	alpha/beta-Hydrolases superfamily protein		1.35040622764244	#N/A	-1.92436874014338	-1.88392600917745
Peaxi162Scf00523g00014			#N/A	#N/A	-1.92009395223039	-9.13305600836876
Peaxi162Scf00691g00316	Calcium-dependent phosphotriesterase superfamily protein		#N/A	#N/A	-1.90379736209699	-2.57973707167473
Peaxi162Scf00016g00824	Erythronate-4-phosphate dehydrogenase family protein		#N/A	#N/A	-1.88576380841269	-2.75296243821274
Peaxi162Scf00079g02322	2-oxoglutarate (2OG) and Fe(II)-dependent oxygenase superfamily protein		#N/A	#N/A	-1.88183469923273	-1.89232343406872
Peaxi162Scf00643g00536	alcohol dehydrogenase 1		#N/A	#N/A	-1.85602916728749	-1.98555311127652
Peaxi162Scf00141g00032	ATP binding protein, putative		#N/A	#N/A	-1.85386165286113	-1.35264961747179
Peaxi162Scf00141g00812	phosphate transporter 4		#N/A	#N/A	-1.83589582906075	-2.42047058434233
Peaxi162Scf00038g01742	S-aden isoform 1		#N/A	#N/A	-1.83236652367443	-3.10320582971059
Peaxi162Scf00321g00513	Leucine-rich receptor-like protein kinase family protein		#N/A	#N/A	-1.82552034197425	-4.67700062497863
Peaxi162Scf00907g00120	Major facilitator superfamily protein		#N/A	#N/A	-1.82319509502686	-4.78441048303991
Peaxi162Scf00282g00025	Protein kinase superfamily protein		#N/A	#N/A	-1.78241674123182	-1.44778044319515
Peaxi162Scf00202g00057	WRKY DNA-binding protein 69		#N/A	#N/A	-1.77548892673616	-3.05515029981699
Peaxi162Scf00906g00227	40S ribosomal protein S15		#N/A	#N/A	-1.76801477157143	-2.76236044639042
Peaxi162Scf00345g00066	Glycosyl hydrolase family protein		#N/A	#N/A	-1.76573519768049	-1.55135411950726
Peaxi162Scf02151g00007	Unknown protein		#N/A	#N/A	-1.76531698549947	-1.9881025599432
Peaxi162Scf00646g00027	Unknown protein		#N/A	#N/A	-1.76011134591276	-1.17709859133162
Peaxi162Scf00774g00120	XH/XS domain-containing protein		#N/A	#N/A	-1.73959485500558	-3.45080043442892
Peaxi162Scf00192g00824	subtilase 1.3		#N/A	#N/A	-1.72850219322218	-1.89751897212743
Peaxi162Scf00171g00529	cyclic nucleotide gated channel 19		#N/A	#N/A	-1.70372861863724	-2.36011212966545
Peaxi162Scf00420g00933	DNA cross-link repair 1A protein		#N/A	#N/A	-1.69743939897392	-1.1261171174587
Peaxi162Scf00186g00025	S-adenosyl-L-methionine-dependent methyltransferases superfamily protein		#N/A	#N/A	-1.68480748154149	-1.38378610086332
Peaxi162Scf00016g00045	Malectin/receptor-like protein kinase family protein		#N/A	#N/A	-1.67471979678707	-1.21556902765817
Peaxi162Scf01131g00012	adenine phosphoribosyltransferase 5		#N/A	#N/A	-1.67230593343802	-1.43535913764079
Peaxi162Scf00258g00430	Enoyl-		#N/A	#N/A	-1.66226488343581	-1.99212833637345
Peaxi162Scf00181g00124	NAC domain protein,		#N/A	#N/A	-1.65378897059185	-6.69337152804071
Peaxi162Scf00904g00047	Pentatricopeptide repeat-containing protein		#N/A	#N/A	-1.65374012766336	-3.13348899563844
Peaxi162Scf00462g00071	mitogen-activated protein kinase kinase kinase 15		#N/A	#N/A	-1.62123119815757	-4.35022378958281
Peaxi162Scf00310g00710	Endoglucanase 8		#N/A	#N/A	-1.59689273404312	-1.35337649680101
Peaxi162Scf00008g02420	glycerol-3-phosphate acyltransferase 4		#N/A	#N/A	-1.58988959253109	-1.4568238861318
Peaxi162Scf00075g00159	Transducin/WD40 repeat-like superfamily protein isoform 1		#N/A	#N/A	-1.57732678319362	-1.19361337964164
Peaxi162Scf00420g00434	FUNCTIONS IN: molecular_function unknown		#N/A	#N/A	-1.57492679624057	-1.36278937118217
Peaxi162Scf00469g00535	Unknown protein		#N/A	#N/A	-1.5465214041052	-1.0238138688042
Peaxi162Scf00116g01612	Ras-related protein Rab-11A		#N/A	#N/A	-1.52986602202614	-1.50173686827174
Peaxi162Scf00001g00026	3-hydroxyacyl-		#N/A	#N/A	-1.52720777241965	-1.24942125592437
Peaxi162Scf00016g01745	P-loop containing nucleoside triphosphate hydrolases superfamily protein		#N/A	#N/A	-1.52194961099143	-1.27062862306578
Peaxi162Scf00015g00142			#N/A	#N/A	-1.51393693883434	-1.61101684151725
Peaxi162Scf00169g00319	CCT motif family protein		#N/A	#N/A	-1.51194490460625	-1.35222265165973
Peaxi162Scf00270g00910	Ras-related small GTP-binding family protein		#N/A	#N/A	-1.5087553367763	-2.42465291597832
Peaxi162Scf00452g00335	Protein kinase superfamily protein		#N/A	#N/A	-1.49583277220644	-1.01263582324444
Peaxi162Scf00141g01117	RING/U-box superfamily protein		#N/A	#N/A	-1.49570209889547	-2.60693410772841
Peaxi162Scf00096g00099	AP2/B3 transcription factor family protein		#N/A	#N/A	-1.49356601572393	-2.27981726983493
Peaxi162Scf00276g00413	Sulfite exporter TauE/SafE family protein		#N/A	#N/A	-1.48428222685246	-2.1002011447672
Peaxi162Scf00006g00031	FASCICLIN-like arabinogalactan 1		#N/A	#N/A	-1.46703971224677	-1.71534390197116
Peaxi162Scf00562g00218	Tetratricopeptide repeat (TPR)-like superfamily protein		#N/A	#N/A	-1.46056826539616	-3.06025842575062
Peaxi162Scf00141g00330	1-aminocyclopropane-1-carboxylate oxidase 1		#N/A	#N/A	-1.45810008086746	-2.94152486075669
Peaxi162Scf00154g00618	Integrin-linked protein kinase family		#N/A	#N/A	-1.45479182023045	-1.98608498550826
Peaxi162Scf00273g01120	dicarboxylate/tricarboxylate carrier		#N/A	#N/A	-1.4422709155632	-1.07702832045714
Peaxi162Scf00304g00133	TRICHOME BIREFRINGENCE-LIKE 33		#N/A	#N/A	-1.43552468891764	-3.52389984427416
Peaxi162Scf00310g00211	acetyl-CoA carboxylase 1		#N/A	#N/A	-1.4347073181822	-2.75827880427592
Peaxi162Scf00350g00013	GATA transcription factor 2		#N/A	#N/A	-1.42910577554572	-2.23194693310469
Peaxi162Scf00041g00810	Haloacid dehalogenase-like hydrolase (HAD) superfamily protein		#N/A	#N/A	-1.41553816887748	-1.8762826803003
Peaxi162Scf00015g01914	protein kinase family protein		#N/A	#N/A	-1.3756287549508	-1.66220022794683
Peaxi162Scf00538g00529	X intrinsic protein		#N/A	#N/A	-1.37392009680206	-2.11788457671634
Peaxi162Scf00075g00020	UPF0160 protein MYG1, mitochondrial		#N/A	#N/A	-1.36909059815481	-1.24900536265004
Peaxi162Scf00479g00093	Unknown protein		#N/A	#N/A	-1.35890887076729	-1.3278062074976
Peaxi162Scf00805g00021	Mediator of RNA polymerase II transcription subunit 26 putative		#N/A	#N/A	-1.35597695091952	-2.05862059245543
Peaxi162Scf00003g04334	Enoyl-		#N/A	#N/A	-1.35083835502473	-1.49576904946709
Peaxi162Scf00170g00717	Phospho-N-acetylmuramoyl-pentapeptide-transferase homolog		#N/A	#N/A	-1.32713539290903	-1.55316953194972
Peaxi162Scf00013g03114	3-phosphoshikimate 1-carboxyvinyltransferase 2		#N/A	#N/A	-1.32061506118446	-1.01877824849286
Peaxi162Scf00373g00048	LOB domain-containing protein 1		#N/A	#N/A	-1.3187804450938	-1.29936557396647
Peaxi162Scf00016g00734	Protein kinase superfamily protein		#N/A	#N/A	-1.31315001720937	-2.31685598487689
Peaxi162Scf00039g01625	NAD(P)-binding Rossmann-fold superfamily protein		#N/A	#N/A	-1.31219741380526	-1.11550363219702
Peaxi162Scf00421g00328	MLP-like protein 423		#N/A	#N/A	-1.30397773476856	-1.14797987091793
Peaxi162Scf00041g00213	2,3-bisphosphoglycerate-dependent phosphoglycerate mutase		#N/A	#N/A	-1.30315807479434	-1.34166097748932
Peaxi162Scf00716g00017	O-acyltransferase (WSD1-like) family protein		#N/A	#N/A	-1.29495614761297	-4.38997677887122
Peaxi162Scf00386g00110	vesicle associated protein		#N/A	#N/A	-1.28682041468547	-1.50023721144135
Peaxi162Scf00179g00919	F-box/FBD/LRR-repeat protein		#N/A	#N/A	-1.28233095778591	-2.03127804584655
Peaxi162Scf00316g00058	Early light-induced protein, chloroplastic		#N/A	#N/A	-1.27753229154162	-3.31549802525574
Peaxi162Scf00024g01924	2-oxoglutarate (2OG) and Fe(II)-dependent oxygenase superfamily protein		#N/A	#N/A	-1.2772654084645	-2.63681405394481
Peaxi162Scf00465g00819	Chaperone DnaJ-domain superfamily protein		#N/A	#N/A	-1.27545162692154	-1.08056077817056
Peaxi162Scf06207g00001a	cinnamyl alcohol dehydrogenase 3		#N/A	#N/A	-1.26698914129614	-1.32681685254561
Peaxi162Scf01509g00010	Unknown protein		#N/A	#N/A	-1.2652518359962	-2.1423026831305
Peaxi162Scf00906g00225	ribophorin II (RPN2) family protein		#N/A	#N/A	-1.25511675878506	-1.09260087454062
Peaxi162Scf00038g02029	inter-alpha-trypsin inhibitor heavy chain-related		#N/A	#N/A	-1.25173873849258	-1.19506027946955
Peaxi162Scf00037g01033	respiratory burst oxidase homolog B		#N/A	#N/A	-1.2489111859974	-1.68862409926034
Peaxi162Scf00006g00249	Sas10/Utp3/C1D family		#N/A	#N/A	-1.24190670109201	-1.57818949819227
Peaxi162Scf00054g01111	Protein kinase superfamily protein		#N/A	#N/A	-1.23868661086001	-1.37499060533576
Peaxi162Scf00001g10221	#N/A		#N/A	#N/A	-1.22210260356713	-1.08519361018826
Peaxi162Scf00089g00426	Protein of unknown function (DUF3537)		#N/A	#N/A	-1.2121987830153	-1.03112769990388
Peaxi162Scf00933g00005	Beta-galactosidase 9 isoform 1		#N/A	#N/A	-1.20999304431922	-1.11011431854132
Peaxi162Scf01333g00148	Argonaute family protein		#N/A	#N/A	-1.19959684016096	-1.54995234902115
Peaxi162Scf00044g01217	prohibitin 3		#N/A	#N/A	-1.19355356406717	-1.44698162941389
Peaxi162Scf01067g00112	Acyl carrier protein 1 chloroplastic		#N/A	#N/A	-1.19191669208383	-1.13103807739527
Peaxi162Scf00990g00128	UTP--glucose-1-phosphate uridylyltransferase		#N/A	#N/A	-1.18804077769385	-1.74166729573545
Peaxi162Scf00320g00071	conserved hypothetical protein		#N/A	#N/A	-1.17803515669044	-1.51109694681644
Peaxi162Scf00765g00002	actin-11		#N/A	#N/A	-1.17535791455316	-1.3221323507782
Peaxi162Scf00745g00865	4-coumarate:CoA ligase 3		#N/A	#N/A	-1.16236808746861	-1.96431233924043
Peaxi162Scf00680g00057	tonoplast monosaccharide transporter2		#N/A	#N/A	-1.15477675863029	-1.58404766765493
Peaxi162Scf00608g00323	F-box and associated interaction domains-containing protein, putative isoform 1		#N/A	#N/A	-1.15342554722465	-1.32135391619897
Peaxi162Scf00025g02924	Leucine-rich receptor-like protein kinase family protein		#N/A	#N/A	-1.1482466339245	-2.72258933954842
Peaxi162Scf00304g00616	Leucine-rich receptor-like protein kinase family protein		#N/A	#N/A	-1.14552265334216	-2.00051081465622
Peaxi162Scf00575g00213	alpha/beta-Hydrolases superfamily protein		#N/A	#N/A	-1.1450425597687	-3.06118019510041
Peaxi162Scf00788g00213	3-ketoacyl-CoA synthase 2		#N/A	#N/A	-1.14221991677046	-1.85373564138143
Peaxi162Scf00086g01110	3-phosphoserine phosphatase		#N/A	#N/A	-1.13824392074311	-1.04002883732776
Peaxi162Scf00069g01828	Branched-chain-amino-acid aminotransferase-like protein 3		#N/A	#N/A	-1.13665447150799	-1.25908629533327
Peaxi162Scf00074g01312	multidrug resistance-associated protein 14		#N/A	#N/A	-1.13511107126098	-1.39964511349997
Peaxi162Scf00047g00011	UDP-D-glucuronate 4-epimerase 6		#N/A	#N/A	-1.13412427157092	-1.70151735414516
Peaxi162Scf00451g00821	conserved hypothetical protein		#N/A	#N/A	-1.13218141732728	-1.39298869111765
Peaxi162Scf00654g00610	alpha/beta-Hydrolases superfamily protein		#N/A	#N/A	-1.12607329114181	-1.77653314153281
Peaxi162Scf00518g00435	Zn-dependent exopeptidases superfamily protein		#N/A	#N/A	-1.12586950055364	-1.14554041458778
Peaxi162Scf00456g00038	Lysine-specific demethylase 5A		#N/A	#N/A	-1.12056939349038	-1.83961872980094
Peaxi162Scf00170g00718	Phospho-N-acetylmuramoyl-pentapeptide-transferase homolog		#N/A	#N/A	-1.11708939403443	-1.39747473123563
Peaxi162Scf00194g00103	Pentatricopeptide repeat-containing protein		#N/A	#N/A	-1.1148431228115	-1.08359822922185
Peaxi162Scf00540g00214	Acyl-CoA N-acyltransferase with RING/FYVE/PHD-type zinc finger protein		#N/A	#N/A	-1.11441675297139	-2.1926794505982
Peaxi162Scf00130g00063	UDP-Glycosyltransferase superfamily protein		#N/A	#N/A	-1.11197785608545	-1.00263788012627
Peaxi162Scf00284g01044	Transducin family protein / WD-40 repeat family protein, putative isoform 3		#N/A	#N/A	-1.10777473090873	-2.07644266301527
Peaxi162Scf00616g00315	mitogen-activated protein kinase 12		#N/A	#N/A	-1.10530677272455	-1.0894716301907
Peaxi162Scf00040g03127	Protein phosphatase 2C family protein		#N/A	#N/A	-1.10374967127834	-1.03654570266653
Peaxi162Scf00739g00125	potassium transporter 2		#N/A	#N/A	-1.10131913432216	-1.91175319472414
Peaxi162Scf00038g02537	calcium-transporting ATPase, putative		#N/A	#N/A	-1.09370529167158	-2.34585066270723
Peaxi162Scf00575g00314	alpha/beta-Hydrolases superfamily protein		#N/A	#N/A	-1.08655025526466	-3.08013385687646
Peaxi162Scf00274g00347	Vacuolar fusion protein MON1 homolog A		#N/A	#N/A	-1.07539502655743	-1.57004450446584
Peaxi162Scf00286g00528	MAC/Perforin domain-containing protein		#N/A	#N/A	-1.07124537540342	-1.74724055305928
Peaxi162Scf00610g00115	Cysteine proteinase inhibitor 5		#N/A	#N/A	-1.06369425043721	-1.25047562996141
Peaxi162Scf00316g00059	Early light-induced protein, chloroplastic		#N/A	#N/A	-1.06268010638513	-3.20913965147409
Peaxi162Scf00442g00524	Ubiquitin-specific protease family C19-related protein		#N/A	#N/A	-1.06258497667728	-1.41106064957992
Peaxi162Scf00069g02244	phosphoenolpyruvate carboxylase 3		#N/A	#N/A	-1.06080151716026	-1.41656165183391
Peaxi162Scf00128g01749	Zinc finger protein CONSTANS-LIKE 14		#N/A	#N/A	-1.05425192355199	-3.37732121301872
Peaxi162Scf00515g00517	Cytochrome P450 superfamily protein		#N/A	#N/A	-1.05264176641836	-2.79502505884262
Peaxi162Scf00129g01334	polyribonucleotide nucleotidyltransferase, putative		#N/A	#N/A	-1.04718010129966	-1.11741154257714
Peaxi162Scf00069g02130	tetratricopetide-repeat thioredoxin-like 1		#N/A	#N/A	-1.03109159989728	-1.74503016179667
Peaxi162Scf00781g00021	pentatricopeptide repeat 336		#N/A	#N/A	-1.02537791957529	-1.30827025457291
Peaxi162Scf00015g00038	conserved hypothetical protein		#N/A	#N/A	-1.02005867576281	-1.03451797624222
Peaxi162Scf00256g00711	Unknown protein		#N/A	#N/A	-1.00978528041419	-1.03792663495627
Peaxi162Scf00332g00431	Tudor/PWWP/MBT superfamily protein		#N/A	#N/A	-1.00501642577156	-1.49746253460256
Peaxi162Scf00074g01321	Leucine-rich repeat protein kinase family protein		#N/A	#N/A	-1.00257878881431	-1.62197201167539
Peaxi162Scf00006g00088	Chalcone--flavonone isomerase A		#N/A	#N/A	-1.00211501904064	-1.40711917738971
Peaxi162Scf00842g00319	Transaldolase		#N/A	#N/A	-1.00054732540776	-1.65006508373838
