# Supplementary material for: Cell layer–specific expression of the homeotic MADS-box transcription factor PhDEF contributes to modular petal morphogenesis in petunia
Source: Plant Cell. 2023 Oct 6;36(2):324–45. doi: 10.1093/plcell/koad258 (PMC10827313; doi:10.1093/plcell/koad258)
Supplement: koad258_Supplementary_Data [file koad258_supplementary_data.zip › tpc.23.00287Supplemental Dataset S3.xlsx]

## Sheet: statistical tests Fig1
Supplemental Data. Chopy M. et al. (2023). Role of cell layers in petal development. Plant Cell.
D1 length	wt	star	wico
Mean	1.116	0.6445527	0
Variance	0.00558	0.01043574	0
n samples	7	12	18
df		17	24
t Stat		10.614	67.58
p-value (t-test two-sided)		6.417e-09	< 2.2e-16
D2 length	wt	star	wico
Mean	1.830857	1.744912	1.082732
Variance	0.1221531	0.03858781	0.06721602
n samples	7	12	18
df		17	24
t Stat		0.69258	5.9471
p-value (t-test two-sided)		0.4979	3.881e-06
Tube length	wt	star	wico
Mean	2.946857	2.389465	1.082732
Variance	0.1431268	0.03780753	0.06721602
n samples	7	12	18
df		17	24
t Stat		4.2801	14.361
p-value (t-test two-sided)		0.0005062	2.792e-13
Limb area	wt	star	wico
Mean	27.83739	5.687286	12.29794
Variance	11.91718	0.6318647	5.830794
n samples	7	12	18
df (Welch correction)		4.1779	5.2838
t Stat		14.192	9.3743
p-value (t-test two-sided, unequal variances)		0.0001082	0.0001724
Limb area / Tube length	wt	star	wico
Mean	8.437208	2.461456	11.62157
Variance	2.967604	0.1308312	9.762636
n samples	7	12	18
df (Welch correction)		3.0967	8.7765
t Stat		6.8828	-2.7386
p-value (t-test two-sided, unequal variances)		0.005668	0.02342

## Sheet: statistical tests Fig4
Supplemental Data. Chopy M. et al. (2023). Role of cell layers in petal development. Plant Cell.
Limb cell area	wt	star	wico
Mean	166.9254	626.655	191.297
Variance	2221.171	12486.05	2071.781
n samples	30	30	30
df (Welch correction)		39.001	57.93
t Stat		-20.763	-2.0374
p-value (t-test two-sided, unequal variances)		2.2e-16	0.04619
Tube cell length	wt	star	wico
Mean	361.0822	549	152.9876
Variance	4512.262	23850	4281.252
n samples	40	45	45
W Stat		271	1780
p-value (Wilcoxon test two-sided)		3.136e-08	9.658e-15

## Sheet: statistical tests Fig 6
Supplemental Data. Chopy M. et al. (2023). Role of cell layers in petal development. Plant Cell.
ChIP enrichment	wt								phdef-151
	DEF	AN1GF1	AN1GF2	AN1GF3	AN2GF1	AN2GF2	AN2GF3	Neg	DEF	AN1GF1	AN1GF2	AN1GF3	AN2GF1	AN2GF2	AN2GF3	Neg
Mean	3.863036	0.515542	1.331143	1.107648	1.034664	0.8316163	2.545555	0.6216355	1.215191	0.5659532	0.8841015	0.590222	0.7454568	0.7529875	0.697577	0.5895213
Variance	0.3759002	0.005189506	0.06014775	0.1792416	0.1287438	0.01961794	0.80539	0.04832939	0.2674244	0.04987337	0.1993858	0.1200933	0.02071479	0.1347229	0.133043	0.09928746
n samples (biological replicates)	3	3	3	3	2	3	3	6	3	3	3	3	2	3	3	6
df (Welch correction)	2.2617	6.6154	3.6915	2.557	1.262	6.1992	2.1211		2.7732	5.703	3.0444	3.7397	4.4673	3.5526	3.5721
t Stat	8.8762	-1.0725	4.2323	1.8665	1.5347	1.7382	3.6587		1.9246	-0.1294	1.0224	0.0029459	0.95066	0.6594	0.43788
p-value (t-test one-sided, unequal variances)	0.004194	0.8395	0.007903	0.08726	0.1644	0.06563	0.03075		0.07872	0.5493	0.1904	0.4989	0.1952	0.275	0.3433
ChIP enrichment	phglo1 phglo2								No antibody control
	DEF	AN1GF1	AN1GF2	AN1GF3	AN2GF1	AN2GF2	AN2GF3	Neg	DEF	AN1GF1	AN1GF2	AN1GF3	AN2GF1	AN2GF2	AN2GF3	Neg
Mean	1.836446	0.3681456	0.6034568	0.3155931	0.4797691	0.6503379	0.5487025	0.5320157	0.1173695	0.02985309	0.05201567	0.06777341	0.08253397	0.06175972	0.04285371	0.02335205
Variance	0.2924204	0.0007939865	0.01709257	0.003615549	0.06128072	0.02575599	0.008463615	0.0001515351	0.001700018	0.000677177	8.739433e-06	0.003001955	NA	NA	0.0002513992	0.0002733561
n samples (biological replicates)	2	2	2	2	2	2	2	2	2	2	2	2	1	1	2	3
df (Welch correction)	1.001	1.3683	1.0177	1.0837	1.0049	1.0118	1.0358		1.2189	1.5544	2.1864	1.123	NA	NA	2.3562
t Stat	3.4105	-7.5367	0.76938	-4.9867	-0.29811	1.0396	0.25425		3.0647	0.31362	2.9333	1.1133	NA	NA	1.3244
p-value (t-test one-sided, unequal variances)	0.09068	0.9778	0.2903	0.944	0.5923	0.243	0.4202		0.08175	0.3954	0.04465	0.2248	NA	NA	0.1496

## Sheet: statistical tests Table 1
Supplemental Data. Chopy M. et al. (2023). Role of cell layers in petal development. Plant Cell.
star progeny	phdef phenotype	wt phenotype	pink wt phenotype
Observed counts	25	16	39
Expected counts	20	20	80
Chi-Square test
df	2
X-squared	2.075
p-value	0.3543
